# Supplementary material for: 9-{4-[(E)-2-(4,6-Dimethyl-1,3,5-triazin-2-yl)ethen­yl]phen­yl}-9H-carbazole
Source: Acta Crystallogr Sect E Struct Rep Online. 2009 Aug 8;65(Pt 9):o2095. doi: 10.1107/S1600536809030359 (PMC2970030; doi:10.1107/S1600536809030359)
Supplement: Supplementary file 1 [file e-65-o2095-sup1.cif]

##############################################################################
###                                                                        ###
###        Electronic paper (Acta Crystallographica Section E)             ###
###                                                                        ###
##############################################################################
#                                                                            #
# This CIF contains the data in a paper accepted for publication in Acta     #
# Crystallographica Section E. It conforms to the requirements of Notes      #
# for Authors for Section E, and has been peer reviewed under the auspices   #
# of the IUCr Commission on Journals.                                        #
#                                                                            #
# Full details of the Crystallographic Information File format               #
# are given in the paper "The Crystallographic Information File (CIF):       #
# a New Standard Archive File for Crystallography" by S. R. Hall, F. H.      #
# Allen and I. D. Brown [Acta Cryst. (1991), A47, 655-685].                  #
#                                                                            #
# The current version of the core CIF dictionary is obtainable from          #
# ftp://ftp.iucr.org/pub/cif_core.dic. The current version number is 2.4.    #
#                                                                            #
# Software is freely available for graphical display of the structure(s) in  #
# this CIF.  For information consult the CIF home page http://www.iucr.org/  #
# cif/home.html                                                              #
#                                                                            #
# This file may be used for bona fide research purposes within the           #
# scientific community so long as proper attribution is given to the journal # 
# article from which it was obtained.                                        #
#                                                                            #
##############################################################################
                                             
data_global
_audit_creation_method     'from SHELXL97 CIF and IUCr SHELXL97-template'
_journal_date_recd_electronic     2009-07-22
_journal_date_accepted     2009-07-30
_journal_name_full     'Acta Crystallographica, Section E'
_journal_year     2009
_journal_volume     65
_journal_issue      9
_journal_page_first     o2095
_journal_page_last     o2095
_journal_paper_category     QO
_journal_coeditor_code     BT5017
_publ_contact_author_name     'Cui, Yue-Zhi'
_publ_contact_author_address
;
Department of Chemical Engineering
Shandong Institute of Light Industry
Jinan 250353
Shandong Province
Peoples' Republic of China
;
_publ_contact_author_email     'yuezhicui@163.com'
_publ_contact_author_fax     '086 531 896 1206'
_publ_contact_author_phone     '086 139 690 83466'
_publ_section_title
;\
9-{4-[(<i>E</i>)-2-(4,6-Dimethyl-1,3,5-triazin-2-yl)ethenyl]phenyl}-9<i>H</i>-\
carbazole
;
loop_
    _publ_author_name
    _publ_author_address
    'Liu, Chang-Lin'
;
Department of Chemical Engineering
Shandong Institute of Light Industry
Jinan 250353
Shandong Province
People's Republic of China
;
    'Xue, Gang'
;
School of Materials Science and Engineering
Institute of Power Source and Ecomaterials Science
Hebei University of Technology
Tianjin 300130
People's Republic of China
;
    'Cui, Yue-Zhi'
;
Department of Chemical Engineering
Shandong Institute of Light Industry
Jinan 250353
Shandong Province
People's Republic of China
;
    'Li, Tian-Duo'
;
Department of Chemical Engineering
Shandong Institute of Light Industry
Jinan 250353
Shandong Province
People's Republic of China
;
    'Ng, Seik Weng'
;
Department of Chemistry
University of Malaya
50603 Kuala Lumpur
Malaysia
;
data_I
_audit_creation_method     SHELXL-97
_chemical_name_systematic
;
9-{4-[(<i>E</i>)-2-(4,6-Dimethyl-1,3,5-triazin-2-yl)ethenyl]phenyl}-9<i>H</i>-
carbazole
;
_chemical_name_common     ?
_chemical_formula_moiety     'C25 H20 N4'
_chemical_formula_sum     'C25 H20 N4'
_chemical_formula_iupac     'C25 H20 N4'
_chemical_formula_weight     376.45
_chemical_melting_point     ?
_symmetry_cell_setting     Orthorhombic
_symmetry_space_group_name_H-M     'P 21 21 21'
_symmetry_space_group_name_Hall     'P 2ac 2ab'
loop_
    _symmetry_equiv_pos_as_xyz
    'x, y, z'
    '-x+1/2, -y, z+1/2'
    'x+1/2, -y+1/2, -z'
    '-x, y+1/2, -z+1/2'
_cell_length_a     8.0415(8)
_cell_length_b     15.716(2)
_cell_length_c     16.0980(10)
_cell_angle_alpha     90.00
_cell_angle_beta     90.00
_cell_angle_gamma     90.00
_cell_volume     2034.4(3)
_cell_formula_units_Z     4
_cell_measurement_reflns_used     40
_cell_measurement_theta_min     4.6
_cell_measurement_theta_max     12.4
_cell_measurement_temperature     293(2)
_exptl_crystal_description     Prism
_exptl_crystal_colour     'Pale green'
_exptl_crystal_size_max     0.42
_exptl_crystal_size_mid     0.28
_exptl_crystal_size_min     0.16
_exptl_crystal_density_diffrn     1.229
_exptl_crystal_density_meas     ?
_exptl_crystal_density_method     'not measured'
_exptl_crystal_F_000     792
_exptl_absorpt_coefficient_mu     0.074
_exptl_absorpt_correction_type     psi-scan
_exptl_absorpt_process_details     '(North <i>et al.</i>,  1968)'
_exptl_absorpt_correction_T_min     0.901
_exptl_absorpt_correction_T_max     0.988
_diffrn_ambient_temperature     293(2)
_diffrn_radiation_type     MoK\a
_diffrn_radiation_wavelength     0.71073
_diffrn_radiation_source     'fine-focus sealed tube'
_diffrn_radiation_monochromator     graphite
_diffrn_measurement_device_type     'Siemens P4 four-circle'
_diffrn_measurement_method     \w
_diffrn_detector_area_resol_mean     ?
_diffrn_reflns_number     2991
_diffrn_reflns_av_R_equivalents     0.0260
_diffrn_reflns_av_sigmaI/netI     0.0621
_diffrn_reflns_theta_min     1.81
_diffrn_reflns_theta_max     26.00
_diffrn_reflns_theta_full     26.00
_diffrn_measured_fraction_theta_max     1.000
_diffrn_measured_fraction_theta_full     1.000
_diffrn_reflns_limit_h_min     -1
_diffrn_reflns_limit_h_max     9
_diffrn_reflns_limit_k_min     -19
_diffrn_reflns_limit_k_max     1
_diffrn_reflns_limit_l_min     -19
_diffrn_reflns_limit_l_max     1
_diffrn_standards_number     3
_diffrn_standards_interval_count     97
_diffrn_standards_interval_time     ?
_diffrn_standards_decay_%     1
_reflns_number_total     2291
_reflns_number_gt     1288
_reflns_threshold_expression     I>2\s(I)
_refine_ls_structure_factor_coef     Fsqd
_refine_ls_matrix_type     full
_refine_ls_R_factor_all     0.1105
_refine_ls_R_factor_gt     0.0553
_refine_ls_wR_factor_gt     0.1148
_refine_ls_wR_factor_ref     0.1596
_refine_ls_goodness_of_fit_ref     1.000
_refine_ls_restrained_S_all     1.000
_refine_ls_number_reflns     2291
_refine_ls_number_parameters     265
_refine_ls_number_restraints     0
_refine_ls_hydrogen_treatment     constr
_refine_ls_weighting_scheme     calc
_refine_ls_weighting_details
                 'calc w=1/[\s^2^(Fo^2^)+(0.0785P)^2^] where P=(Fo^2^+2Fc^2^)/3'
_atom_sites_solution_hydrogens     geom
_atom_sites_solution_primary     direct
_atom_sites_solution_secondary     difmap
_refine_ls_shift/su_max     0.001
_refine_ls_shift/su_mean     0.001
_refine_diff_density_max     0.259
_refine_diff_density_min     -0.296
_refine_ls_extinction_method     'SHELXL97 (Sheldrick, 2008)'
_refine_ls_extinction_coef     0.063(5)
_refine_ls_extinction_expression
                                  'Fc^*^=kFc[1+0.001xFc^2^\l^3^/sin(2\q)]^-1/4^'
loop_
    _atom_type_symbol
    _atom_type_description
    _atom_type_scat_dispersion_real
    _atom_type_scat_dispersion_imag
    _atom_type_scat_source
    'C' 'C' 0.0033 0.0000
                         'International Tables Vol C Tables 4.2.6.8 and 6.1.1.4'
    'H' 'H' 0.0000 0.0000
                         'International Tables Vol C Tables 4.2.6.8 and 6.1.1.4'
    'N' 'N' 0.0061 0.0000
                         'International Tables Vol C Tables 4.2.6.8 and 6.1.1.4'
_computing_data_collection     'XSCANS (Siemens, 1996)'
_computing_cell_refinement     'XSCANS (Siemens, 1996)'
_computing_data_reduction     'XSCANS (Siemens, 1996)'
_computing_structure_solution     'SHELXS97 (Sheldrick, 2008)'
_computing_structure_refinement     'SHELXL97 (Sheldrick, 2008)'
_computing_molecular_graphics     'X-SEED (Barbour, 2001)'
_computing_publication_material     'publCIF (Westrip, 2009)'
loop_
    _atom_site_type_symbol
    _atom_site_label
    _atom_site_fract_x
    _atom_site_fract_y
    _atom_site_fract_z
    _atom_site_U_iso_or_equiv
    _atom_site_adp_type
    _atom_site_calc_flag
    _atom_site_refinement_flags
    _atom_site_occupancy
    _atom_site_disorder_assembly
    _atom_site_disorder_group
    N N1 0.3440(7) 0.5461(3) 0.7650(3) 0.0774(15) Uani d . 1 . .
    N N2 0.2899(6) 0.4809(2) 0.6348(2) 0.0627(12) Uani d . 1 . .
    N N3 0.4255(6) 0.4024(3) 0.7419(3) 0.0659(12) Uani d . 1 . .
    N N4 0.3597(5) 0.0613(2) 0.3022(2) 0.0511(11) Uani d . 1 . .
    C C1 0.2848(8) 0.5466(3) 0.6880(4) 0.0732(17) Uani d . 1 . .
    C C2 0.4126(8) 0.4724(4) 0.7893(3) 0.0727(17) Uani d . 1 . .
    C C3 0.3621(7) 0.4108(3) 0.6658(3) 0.0584(14) Uani d . 1 . .
    C C4 0.2098(9) 0.6278(3) 0.6563(4) 0.091(2) Uani d . 1 . .
    H H4A 0.1203 0.6448 0.6921 0.137 Uiso calc R 1 . .
    H H4B 0.1680 0.6190 0.6011 0.137 Uiso calc R 1 . .
    H H4C 0.2932 0.6715 0.6554 0.137 Uiso calc R 1 . .
    C C5 0.4801(8) 0.4663(4) 0.8757(3) 0.097(2) Uani d . 1 . .
    H H5A 0.4946 0.4076 0.8903 0.146 Uiso calc R 1 . .
    H H5B 0.4036 0.4925 0.9137 0.146 Uiso calc R 1 . .
    H H5C 0.5853 0.4950 0.8785 0.146 Uiso calc R 1 . .
    C C6 0.3767(7) 0.3359(3) 0.6121(3) 0.0563(13) Uani d . 1 . .
    H H6 0.4272 0.2875 0.6337 0.068 Uiso calc R 1 . .
    C C7 0.3217(7) 0.3333(3) 0.5341(3) 0.0539(12) Uani d . 1 . .
    H H7 0.2704 0.3823 0.5144 0.065 Uiso calc R 1 . .
    C C8 0.3331(7) 0.2616(3) 0.4757(3) 0.0498(12) Uani d . 1 . .
    C C9 0.2847(7) 0.2736(3) 0.3941(3) 0.0545(13) Uani d . 1 . .
    H H9 0.2475 0.3269 0.3771 0.065 Uiso calc R 1 . .
    C C10 0.2910(7) 0.2076(3) 0.3373(3) 0.0544(13) Uani d . 1 . .
    H H10 0.2559 0.2166 0.2830 0.065 Uiso calc R 1 . .
    C C11 0.3490(6) 0.1284(3) 0.3607(3) 0.0471(12) Uani d . 1 . .
    C C12 0.3989(7) 0.1159(3) 0.4417(3) 0.0537(12) Uani d . 1 . .
    H H12 0.4389 0.0630 0.4581 0.064 Uiso calc R 1 . .
    C C13 0.3898(7) 0.1816(3) 0.4988(3) 0.0563(13) Uani d . 1 . .
    H H13 0.4223 0.1720 0.5534 0.068 Uiso calc R 1 . .
    C C14 0.4250(6) 0.0677(3) 0.2221(3) 0.0503(12) Uani d . 1 . .
    C C15 0.5018(7) 0.1357(3) 0.1836(3) 0.0630(14) Uani d . 1 . .
    H H15 0.5147 0.1875 0.2108 0.076 Uiso calc R 1 . .
    C C16 0.5584(7) 0.1243(4) 0.1036(3) 0.0700(15) Uani d . 1 . .
    H H16 0.6104 0.1693 0.0766 0.084 Uiso calc R 1 . .
    C C17 0.5401(7) 0.0476(4) 0.0625(3) 0.0712(16) Uani d . 1 . .
    H H17 0.5785 0.0419 0.0083 0.085 Uiso calc R 1 . .
    C C18 0.4658(6) -0.0198(4) 0.1013(3) 0.0636(15) Uani d . 1 . .
    H H18 0.4539 -0.0713 0.0735 0.076 Uiso calc R 1 . .
    C C19 0.4080(6) -0.0115(3) 0.1823(3) 0.0521(12) Uani d . 1 . .
    C C20 0.3274(6) -0.0680(3) 0.2402(3) 0.0520(12) Uani d . 1 . .
    C C21 0.2764(7) -0.1526(3) 0.2366(3) 0.0662(15) Uani d . 1 . .
    H H21 0.2946 -0.1844 0.1888 0.079 Uiso calc R 1 . .
    C C22 0.2003(8) -0.1884(3) 0.3032(3) 0.0733(16) Uani d . 1 . .
    H H22 0.1661 -0.2448 0.3006 0.088 Uiso calc R 1 . .
    C C23 0.1725(7) -0.1418(3) 0.3754(3) 0.0688(15) Uani d . 1 . .
    H H23 0.1202 -0.1675 0.4204 0.083 Uiso calc R 1 . .
    C C24 0.2220(7) -0.0573(3) 0.3811(3) 0.0624(14) Uani d . 1 . .
    H H24 0.2028 -0.0260 0.4291 0.075 Uiso calc R 1 . .
    C C25 0.3004(6) -0.0213(3) 0.3137(3) 0.0520(12) Uani d . 1 . .
loop_
    _atom_site_aniso_label
    _atom_site_aniso_U_11
    _atom_site_aniso_U_22
    _atom_site_aniso_U_33
    _atom_site_aniso_U_12
    _atom_site_aniso_U_13
    _atom_site_aniso_U_23
    N1 0.088(4) 0.069(3) 0.075(3) -0.020(3) 0.025(3) -0.033(3)
    N2 0.075(3) 0.049(2) 0.065(2) -0.009(2) 0.021(3) -0.010(2)
    N3 0.077(3) 0.064(3) 0.056(2) -0.019(3) 0.017(3) -0.019(2)
    N4 0.064(3) 0.044(2) 0.045(2) -0.002(2) 0.001(2) -0.0078(17)
    C1 0.081(4) 0.057(3) 0.081(4) -0.021(3) 0.031(4) -0.025(3)
    C2 0.075(4) 0.083(4) 0.060(3) -0.030(4) 0.023(3) -0.023(3)
    C3 0.067(4) 0.055(3) 0.053(3) -0.015(3) 0.017(3) -0.013(2)
    C4 0.108(5) 0.053(3) 0.114(5) 0.003(3) 0.038(5) -0.016(3)
    C5 0.099(5) 0.126(5) 0.066(4) -0.037(4) 0.013(4) -0.041(4)
    C6 0.072(4) 0.047(3) 0.050(3) -0.008(3) 0.011(3) -0.009(2)
    C7 0.065(3) 0.043(2) 0.053(3) -0.005(3) 0.008(3) -0.004(2)
    C8 0.060(3) 0.041(2) 0.049(3) -0.005(2) 0.004(3) -0.007(2)
    C9 0.071(4) 0.040(2) 0.052(3) 0.006(3) 0.001(3) -0.005(2)
    C10 0.071(3) 0.047(3) 0.046(2) 0.004(3) -0.002(3) -0.005(2)
    C11 0.056(3) 0.043(2) 0.043(2) 0.000(2) 0.001(2) -0.008(2)
    C12 0.071(3) 0.042(2) 0.048(3) 0.004(3) -0.006(3) -0.006(2)
    C13 0.074(4) 0.051(3) 0.043(2) -0.001(3) -0.004(3) -0.007(2)
    C14 0.052(3) 0.054(3) 0.044(3) 0.006(3) 0.000(2) -0.006(2)
    C15 0.074(4) 0.063(3) 0.051(3) -0.003(3) 0.002(3) -0.006(3)
    C16 0.077(4) 0.084(4) 0.049(3) -0.005(4) 0.007(3) -0.001(3)
    C17 0.074(4) 0.094(4) 0.045(3) 0.007(4) 0.003(3) -0.006(3)
    C18 0.064(4) 0.076(3) 0.050(3) 0.011(3) -0.006(3) -0.026(3)
    C19 0.051(3) 0.057(3) 0.048(3) 0.008(3) -0.007(2) -0.010(2)
    C20 0.053(3) 0.047(3) 0.056(3) 0.006(2) -0.009(3) -0.012(2)
    C21 0.072(4) 0.054(3) 0.072(3) 0.004(3) -0.011(3) -0.019(3)
    C22 0.091(4) 0.047(3) 0.082(4) -0.001(3) -0.005(4) -0.007(3)
    C23 0.078(4) 0.057(3) 0.072(3) -0.004(3) 0.008(3) 0.003(3)
    C24 0.073(4) 0.049(3) 0.065(3) 0.003(3) 0.007(3) -0.008(2)
    C25 0.057(3) 0.044(2) 0.055(3) 0.004(2) -0.005(3) -0.004(2)
loop_
    _geom_bond_atom_site_label_1
    _geom_bond_atom_site_label_2
    _geom_bond_site_symmetry_2
    _geom_bond_distance
    _geom_bond_publ_flag
    N1 C1 . 1.328(7) ?
    N1 C2 . 1.342(7) ?
    N2 C1 . 1.341(5) ?
    N2 C3 . 1.341(6) ?
    N3 C3 . 1.333(6) ?
    N3 C2 . 1.342(6) ?
    N4 C25 . 1.396(6) ?
    N4 C14 . 1.396(5) ?
    N4 C11 . 1.416(5) ?
    C1 C4 . 1.500(7) ?
    C2 C5 . 1.496(8) ?
    C3 C6 . 1.465(6) ?
    C4 H4A . 0.9600 ?
    C4 H4B . 0.9600 ?
    C4 H4C . 0.9600 ?
    C5 H5A . 0.9600 ?
    C5 H5B . 0.9600 ?
    C5 H5C . 0.9600 ?
    C6 C7 . 1.332(6) ?
    C6 H6 . 0.9300 ?
    C7 C8 . 1.471(5) ?
    C7 H7 . 0.9300 ?
    C8 C9 . 1.383(6) ?
    C8 C13 . 1.388(6) ?
    C9 C10 . 1.383(6) ?
    C9 H9 . 0.9300 ?
    C10 C11 . 1.382(6) ?
    C10 H10 . 0.9300 ?
    C11 C12 . 1.378(6) ?
    C12 C13 . 1.384(6) ?
    C12 H12 . 0.9300 ?
    C13 H13 . 0.9300 ?
    C14 C15 . 1.382(6) ?
    C14 C19 . 1.406(6) ?
    C15 C16 . 1.378(6) ?
    C15 H15 . 0.9300 ?
    C16 C17 . 1.382(7) ?
    C16 H16 . 0.9300 ?
    C17 C18 . 1.367(7) ?
    C17 H17 . 0.9300 ?
    C18 C19 . 1.391(6) ?
    C18 H18 . 0.9300 ?
    C19 C20 . 1.441(6) ?
    C20 C21 . 1.393(6) ?
    C20 C25 . 1.408(6) ?
    C21 C22 . 1.357(7) ?
    C21 H21 . 0.9300 ?
    C22 C23 . 1.392(7) ?
    C22 H22 . 0.9300 ?
    C23 C24 . 1.389(6) ?
    C23 H23 . 0.9300 ?
    C24 C25 . 1.377(6) ?
    C24 H24 . 0.9300 ?
loop_
    _geom_angle_atom_site_label_1
    _geom_angle_atom_site_label_2
    _geom_angle_atom_site_label_3
    _geom_angle_site_symmetry_1
    _geom_angle_site_symmetry_3
    _geom_angle
    _geom_angle_publ_flag
    C1 N1 C2 . . 115.1(4) ?
    C1 N2 C3 . . 114.1(4) ?
    C3 N3 C2 . . 114.3(5) ?
    C25 N4 C14 . . 108.5(4) ?
    C25 N4 C11 . . 125.8(4) ?
    C14 N4 C11 . . 125.7(4) ?
    N1 C1 N2 . . 125.4(5) ?
    N1 C1 C4 . . 117.8(5) ?
    N2 C1 C4 . . 116.7(5) ?
    N3 C2 N1 . . 125.0(5) ?
    N3 C2 C5 . . 116.6(6) ?
    N1 C2 C5 . . 118.3(5) ?
    N3 C3 N2 . . 126.1(4) ?
    N3 C3 C6 . . 115.6(5) ?
    N2 C3 C6 . . 118.4(4) ?
    C1 C4 H4A . . 109.5 ?
    C1 C4 H4B . . 109.5 ?
    H4A C4 H4B . . 109.5 ?
    C1 C4 H4C . . 109.5 ?
    H4A C4 H4C . . 109.5 ?
    H4B C4 H4C . . 109.5 ?
    C2 C5 H5A . . 109.5 ?
    C2 C5 H5B . . 109.5 ?
    H5A C5 H5B . . 109.5 ?
    C2 C5 H5C . . 109.5 ?
    H5A C5 H5C . . 109.5 ?
    H5B C5 H5C . . 109.5 ?
    C7 C6 C3 . . 123.6(5) ?
    C7 C6 H6 . . 118.2 ?
    C3 C6 H6 . . 118.2 ?
    C6 C7 C8 . . 127.3(5) ?
    C6 C7 H7 . . 116.4 ?
    C8 C7 H7 . . 116.4 ?
    C9 C8 C13 . . 118.1(4) ?
    C9 C8 C7 . . 119.0(4) ?
    C13 C8 C7 . . 122.9(4) ?
    C8 C9 C10 . . 121.0(4) ?
    C8 C9 H9 . . 119.5 ?
    C10 C9 H9 . . 119.5 ?
    C9 C10 C11 . . 120.5(4) ?
    C9 C10 H10 . . 119.8 ?
    C11 C10 H10 . . 119.8 ?
    C12 C11 C10 . . 119.0(4) ?
    C12 C11 N4 . . 120.3(4) ?
    C10 C11 N4 . . 120.6(4) ?
    C11 C12 C13 . . 120.4(4) ?
    C11 C12 H12 . . 119.8 ?
    C13 C12 H12 . . 119.8 ?
    C12 C13 C8 . . 121.0(4) ?
    C12 C13 H13 . . 119.5 ?
    C8 C13 H13 . . 119.5 ?
    C15 C14 N4 . . 129.6(4) ?
    C15 C14 C19 . . 121.6(4) ?
    N4 C14 C19 . . 108.8(4) ?
    C16 C15 C14 . . 117.8(5) ?
    C16 C15 H15 . . 121.1 ?
    C14 C15 H15 . . 121.1 ?
    C15 C16 C17 . . 121.8(5) ?
    C15 C16 H16 . . 119.1 ?
    C17 C16 H16 . . 119.1 ?
    C18 C17 C16 . . 120.2(5) ?
    C18 C17 H17 . . 119.9 ?
    C16 C17 H17 . . 119.9 ?
    C17 C18 C19 . . 120.1(5) ?
    C17 C18 H18 . . 120.0 ?
    C19 C18 H18 . . 120.0 ?
    C18 C19 C14 . . 118.6(5) ?
    C18 C19 C20 . . 134.3(5) ?
    C14 C19 C20 . . 107.1(4) ?
    C21 C20 C25 . . 119.1(5) ?
    C21 C20 C19 . . 133.9(5) ?
    C25 C20 C19 . . 107.0(4) ?
    C22 C21 C20 . . 119.7(5) ?
    C22 C21 H21 . . 120.1 ?
    C20 C21 H21 . . 120.1 ?
    C21 C22 C23 . . 121.0(5) ?
    C21 C22 H22 . . 119.5 ?
    C23 C22 H22 . . 119.5 ?
    C24 C23 C22 . . 120.8(5) ?
    C24 C23 H23 . . 119.6 ?
    C22 C23 H23 . . 119.6 ?
    C25 C24 C23 . . 118.2(5) ?
    C25 C24 H24 . . 120.9 ?
    C23 C24 H24 . . 120.9 ?
    C24 C25 N4 . . 130.0(4) ?
    C24 C25 C20 . . 121.2(4) ?
    N4 C25 C20 . . 108.7(4) ?
loop_
    _geom_torsion_atom_site_label_1
    _geom_torsion_atom_site_label_2
    _geom_torsion_atom_site_label_3
    _geom_torsion_atom_site_label_4
    _geom_torsion_site_symmetry_1
    _geom_torsion_site_symmetry_2
    _geom_torsion_site_symmetry_3
    _geom_torsion_site_symmetry_4
    _geom_torsion
    _geom_torsion_publ_flag
    C2 N1 C1 N2 . . . . -0.5(9) ?
    C2 N1 C1 C4 . . . . -178.7(5) ?
    C3 N2 C1 N1 . . . . 0.1(8) ?
    C3 N2 C1 C4 . . . . 178.3(5) ?
    C3 N3 C2 N1 . . . . -0.4(8) ?
    C3 N3 C2 C5 . . . . 179.4(5) ?
    C1 N1 C2 N3 . . . . 0.7(9) ?
    C1 N1 C2 C5 . . . . -179.2(5) ?
    C2 N3 C3 N2 . . . . 0.0(8) ?
    C2 N3 C3 C6 . . . . 179.0(4) ?
    C1 N2 C3 N3 . . . . 0.1(8) ?
    C1 N2 C3 C6 . . . . -178.9(5) ?
    N3 C3 C6 C7 . . . . -179.4(5) ?
    N2 C3 C6 C7 . . . . -0.3(8) ?
    C3 C6 C7 C8 . . . . 179.2(5) ?
    C6 C7 C8 C9 . . . . -173.2(5) ?
    C6 C7 C8 C13 . . . . 7.1(8) ?
    C13 C8 C9 C10 . . . . 0.7(8) ?
    C7 C8 C9 C10 . . . . -179.1(5) ?
    C8 C9 C10 C11 . . . . -1.3(8) ?
    C9 C10 C11 C12 . . . . 0.7(8) ?
    C9 C10 C11 N4 . . . . -178.3(5) ?
    C25 N4 C11 C12 . . . . 49.7(7) ?
    C14 N4 C11 C12 . . . . -133.2(5) ?
    C25 N4 C11 C10 . . . . -131.3(5) ?
    C14 N4 C11 C10 . . . . 45.8(7) ?
    C10 C11 C12 C13 . . . . 0.5(8) ?
    N4 C11 C12 C13 . . . . 179.5(5) ?
    C11 C12 C13 C8 . . . . -1.0(8) ?
    C9 C8 C13 C12 . . . . 0.4(8) ?
    C7 C8 C13 C12 . . . . -179.8(5) ?
    C25 N4 C14 C15 . . . . -177.9(5) ?
    C11 N4 C14 C15 . . . . 4.6(8) ?
    C25 N4 C14 C19 . . . . -0.3(5) ?
    C11 N4 C14 C19 . . . . -177.8(4) ?
    N4 C14 C15 C16 . . . . 178.7(5) ?
    C19 C14 C15 C16 . . . . 1.4(8) ?
    C14 C15 C16 C17 . . . . 0.0(8) ?
    C15 C16 C17 C18 . . . . -0.7(9) ?
    C16 C17 C18 C19 . . . . 0.1(8) ?
    C17 C18 C19 C14 . . . . 1.2(7) ?
    C17 C18 C19 C20 . . . . -179.4(5) ?
    C15 C14 C19 C18 . . . . -1.9(7) ?
    N4 C14 C19 C18 . . . . -179.8(4) ?
    C15 C14 C19 C20 . . . . 178.5(5) ?
    N4 C14 C19 C20 . . . . 0.6(5) ?
    C18 C19 C20 C21 . . . . -0.2(10) ?
    C14 C19 C20 C21 . . . . 179.3(5) ?
    C18 C19 C20 C25 . . . . 179.7(5) ?
    C14 C19 C20 C25 . . . . -0.8(5) ?
    C25 C20 C21 C22 . . . . 0.7(8) ?
    C19 C20 C21 C22 . . . . -179.3(6) ?
    C20 C21 C22 C23 . . . . -0.2(9) ?
    C21 C22 C23 C24 . . . . 0.1(9) ?
    C22 C23 C24 C25 . . . . -0.5(8) ?
    C23 C24 C25 N4 . . . . 178.9(5) ?
    C23 C24 C25 C20 . . . . 1.1(8) ?
    C14 N4 C25 C24 . . . . -178.2(5) ?
    C11 N4 C25 C24 . . . . -0.7(8) ?
    C14 N4 C25 C20 . . . . -0.2(5) ?
    C11 N4 C25 C20 . . . . 177.3(4) ?
    C21 C20 C25 C24 . . . . -1.2(7) ?
    C19 C20 C25 C24 . . . . 178.8(4) ?
    C21 C20 C25 N4 . . . . -179.4(5) ?
    C19 C20 C25 N4 . . . . 0.6(5) ?
