# Supplementary material for: 9-{4-[(E)-2-(4,6-Dimethyl-1,3,5-triazin-2-yl)ethen­yl]phen­yl}-9H-carbazole
Source: Acta Crystallogr Sect E Struct Rep Online. 2009 Aug 8;65(Pt 9):o2095. doi: 10.1107/S1600536809030359 (PMC2970030; doi:10.1107/S1600536809030359)
Supplement: Supplementary file 2 [file e-65-o2095-Isup2.hkl]

# 
# h,k,l, Fc-squared, Fo-squared, sigma(Fo-squared) and status flag 
# 
data_I
_shelx_title '  P212121: 1509 Friedel pairs' 
_shelx_refln_list_code          4 
_shelx_F_calc_maximum      145.35 
_exptl_crystal_F_000       792.00 
_reflns_d_resolution_high  0.8107 
 
loop_ 
 _symmetry_equiv_pos_as_xyz 
 'x, y, z' 
 '-x+1/2, -y, z+1/2' 
 'x+1/2, -y+1/2, -z' 
 '-x, y+1/2, -z+1/2' 
 
_cell_length_a     8.0415 
_cell_length_b    15.7156 
_cell_length_c    16.0978 
_cell_angle_alpha  90.000 
_cell_angle_beta   90.000 
_cell_angle_gamma  90.000 
 
_shelx_F_squared_multiplier     1.000 
 
loop_ 
 _refln_index_h 
 _refln_index_k 
 _refln_index_l 
 _refln_F_squared_calc 
 _refln_F_squared_meas 
 _refln_F_squared_sigma 
 _refln_observed_status 
   2   0   0     5840.71     6171.88     37.96 o 
   4   0   0      276.69      297.35     12.00 o 
   6   0   0       25.26       24.73      7.13 o 
   8   0   0       56.78       56.83     11.75 o 
   1   1   0      184.02      170.67      2.38 o 
   2   1   0    18004.38    22560.58    175.80 o 
   3   1   0        8.99        7.69      3.04 o 
   4   1   0     1082.46     1005.40     20.80 o 
   5   1   0       97.66       97.45      6.69 o 
   6   1   0       12.42       15.79      5.05 o 
   7   1   0        2.57        2.15      6.26 o 
   8   1   0        5.17        9.09      6.20 o 
   9   1   0        5.20        7.95      6.24 o 
   0   2   0    18943.65    27334.52     75.42 o 
   1   2   0     2361.62     2280.38     14.26 o 
   2   2   0     2852.51     2923.30     25.99 o 
   3   2   0       31.57       31.84      5.16 o 
   4   2   0        6.60       14.36      4.93 o 
   5   2   0       29.97        7.32      7.94 o 
   6   2   0       38.38       38.83      8.48 o 
   7   2   0       10.08        4.74      8.70 o 
   8   2   0        8.24        2.50      7.74 o 
   9   2   0        0.00        2.31      8.58 o 
   1   3   0      577.33      554.67      7.92 o 
   2   3   0      451.22      400.78     10.47 o 
   3   3   0      317.43      278.89     10.68 o 
   4   3   0      599.74      601.16     16.97 o 
   5   3   0        7.72        8.32      6.51 o 
   6   3   0      284.68      276.37     16.77 o 
   7   3   0        6.52        3.39      7.24 o 
   8   3   0        6.29       -3.04      6.62 o 
   9   3   0        1.16       -6.31      6.31 o 
   0   4   0      218.42      212.58      7.37 o 
   1   4   0      225.18      211.42     10.60 o 
   2   4   0      324.73      319.78     10.15 o 
   3   4   0      217.83      205.95      9.35 o 
   4   4   0      318.70      334.34     13.01 o 
   5   4   0        5.13        7.01      6.08 o 
   6   4   0        5.36        1.58      6.43 o 
   7   4   0        0.12        2.69      6.93 o 
   8   4   0       14.86        2.96      7.55 o 
   9   4   0        0.09       -4.43      4.43 o 
   1   5   0       29.07       30.24      3.23 o 
   2   5   0      885.84      862.70     16.65 o 
   3   5   0       16.71       22.42      5.78 o 
   4   5   0      186.13      170.67     10.95 o 
   5   5   0      189.63      208.18     13.61 o 
   6   5   0       16.14       11.24      7.32 o 
   7   5   0        1.99       -5.31      5.31 o 
   8   5   0       34.22       29.85      9.98 o 
   9   5   0        1.43       -5.74      5.81 o 
   0   6   0     1126.53     1134.46     18.49 o 
   1   6   0      394.90      396.90      9.33 o 
   2   6   0       70.58       82.24      6.79 o 
   3   6   0      362.40      321.10     12.76 o 
   4   6   0       87.44       85.69     10.46 o 
   5   6   0        0.26       -3.96      5.27 o 
   6   6   0        2.34       -3.89      5.81 o 
   7   6   0       24.27       18.95     13.48 o 
   8   6   0        2.25        4.73      7.97 o 
   9   6   0        5.60        0.42      7.93 o 
   1   7   0       83.79       87.73      5.24 o 
   2   7   0      306.95      302.35     11.78 o 
   3   7   0       21.78       21.03      7.28 o 
   4   7   0       19.44       28.11      6.93 o 
   5   7   0        6.67       -0.50      6.78 o 
   6   7   0        5.77       -1.08      5.97 o 
   7   7   0        0.14        1.54      6.43 o 
   8   7   0        9.08       13.32      9.97 o 
   9   7   0        1.07       -5.81      5.81 o 
   0   8   0       60.81       60.82      8.41 o 
   1   8   0        0.42        5.94      3.31 o 
   2   8   0      193.14      186.84     10.76 o 
   3   8   0        6.34        1.96      6.47 o 
   4   8   0       26.70       28.04      6.74 o 
   5   8   0        4.12        4.39      7.81 o 
   6   8   0        0.02       -3.96      5.70 o 
   7   8   0       51.95       41.19     16.76 o 
   8   8   0        0.02        0.12      6.27 o 
   9   8   0        7.46       20.21      9.05 o 
   1   9   0      242.26      256.67     15.77 o 
   2   9   0      140.29      139.13     10.20 o 
   3   9   0       44.59       42.62      7.86 o 
   4   9   0      151.63      131.43     12.51 o 
   5   9   0       31.51       34.17      8.71 o 
   6   9   0       10.27        5.08      7.55 o 
   7   9   0        0.99        2.23      5.89 o 
   8   9   0       16.86       12.67      9.36 o 
   0  10   0      786.28      859.86     23.32 o 
   1  10   0       40.20       37.81      6.09 o 
   2  10   0      184.24      220.46     12.76 o 
   3  10   0        0.44        2.50      6.16 o 
   4  10   0       10.00        7.43      7.74 o 
   5  10   0       16.40       15.02      7.55 o 
   6  10   0      111.28      103.71     13.81 o 
   7  10   0      127.70       93.69     14.04 o 
   8  10   0        0.03        5.00      5.97 o 
   1  11   0       29.44       34.75      7.38 o 
   2  11   0       47.36       45.28     10.37 o 
   3  11   0        7.95        7.55      7.05 o 
   4  11   0       18.09       28.46      8.97 o 
   5  11   0       70.41       72.19     11.22 o 
   6  11   0       18.04        3.04     10.36 o 
   7  11   0        6.41        2.62      7.97 o 
   8  11   0        9.11        4.23      8.43 o 
   0  12   0      125.68      122.20     12.47 o 
   1  12   0      334.24      299.88     12.21 o 
   2  12   0        1.84        3.89      8.16 o 
   3  12   0       13.52        7.24      9.43 o 
   4  12   0      122.53      124.46     12.96 o 
   5  12   0        2.41       -4.23      5.24 o 
   6  12   0        0.73        0.58      7.04 o 
   7  12   0        4.45       10.59      9.78 o 
   1  13   0       14.49       16.10      6.44 o 
   2  13   0       15.99       22.29      9.24 o 
   3  13   0        8.73       19.37      8.16 o 
   4  13   0       14.72       11.55      8.43 o 
   5  13   0       48.43       66.99     10.59 o 
   6  13   0        8.54       15.48     11.28 o 
   7  13   0        7.34        4.70      7.43 o 
   0  14   0        1.08        5.35      7.31 o 
   1  14   0     1000.55     1046.91     21.14 o 
   2  14   0       39.05       53.74     16.37 o 
   3  14   0      510.55      489.36     22.56 o 
   4  14   0       23.57        8.93     11.94 o 
   5  14   0       24.44       28.34     10.01 o 
   6  14   0        5.46       -5.24      5.24 o 
   1  15   0      629.48      650.33     18.29 o 
   2  15   0       18.23       21.10      7.78 o 
   3  15   0       38.33       39.29      9.63 o 
   4  15   0        2.52       -1.62      7.43 o 
   5  15   0       45.31       14.21     16.22 o 
   6  15   0        2.99       -6.24      6.93 o 
   0  16   0       52.71       20.92     13.99 o 
   1  16   0        4.47        2.99      6.49 o 
   2  16   0        0.30        2.04      6.74 o 
   3  16   0        3.21       -5.31      5.31 o 
   4  16   0       12.75       23.95      9.51 o 
   5  16   0        4.36       12.86      9.39 o 
   1  17   0        0.14       -2.83      5.24 o 
   2  17   0        0.73        5.93      8.82 o 
   3  17   0      111.43      113.98     14.96 o 
   4  17   0       11.02       10.97     10.82 o 
   0  18   0        7.19       17.44      8.70 o 
   1  18   0        6.34        8.88      6.72 o 
   2  18   0        1.85        0.58      8.12 o 
   3  18   0       18.78       27.42      9.78 o 
   1  19   0        0.68        6.79      7.84 o 
   1   0   1     1037.91      905.49      8.64 o 
   2   0   1     8979.30    10266.90     36.75 o 
   3   0   1      145.35      135.85      5.13 o 
   4   0   1      184.72      201.75      7.64 o 
   5   0   1       77.34       71.73      6.12 o 
   6   0   1       14.58       16.79      5.39 o 
   7   0   1        4.58        7.64      5.31 o 
   8   0   1        0.01        4.90      4.89 o 
   9   0   1        0.46        8.38      6.33 o 
   0   1   1     6219.27       19.61     12.81 o 
   1   1   1     1603.17     1535.37      8.50 o 
   2   1   1    21127.58    28147.72    502.42 o 
   3   1   1      332.27      315.02      5.27 o 
   4   1   1      734.51      737.95      9.31 o 
   5   1   1      217.87      220.80      6.18 o 
   6   1   1        5.81        7.42      3.64 o 
   7   1   1       35.68       34.31      4.78 o 
   8   1   1        8.64        3.98      4.19 o 
   9   1   1        1.21        0.33      3.13 o 
   0   2   1     1458.81     1393.57     11.03 o 
   1   2   1       17.37       18.62      1.53 o 
   2   2   1    12907.48    15754.06    138.94 o 
   3   2   1     1539.50     1430.77     31.14 o 
   4   2   1      669.39      695.58     13.17 o 
   5   2   1      323.70      328.00     10.48 o 
   6   2   1       21.05       30.90      5.71 o 
   7   2   1       19.46       20.60      7.21 o 
   8   2   1       13.12       14.75      7.15 o 
   9   2   1       14.76        6.82      6.67 o 
   0   3   1     4206.66     4304.85     21.59 o 
   1   3   1      691.96      630.08      5.65 o 
   2   3   1     3579.12     3653.88     36.71 o 
   3   3   1      111.16       86.76      4.78 o 
   4   3   1      593.88      558.63     11.68 o 
   5   3   1      230.04      241.10      9.58 o 
   6   3   1       86.94      104.28     10.78 o 
   7   3   1       32.46       41.31     12.09 o 
   8   3   1       20.31       19.57      6.64 o 
   9   3   1       10.28        5.83      6.44 o 
   0   4   1      725.14      637.37      8.48 o 
   1   4   1      374.41      328.85      4.66 o 
   2   4   1     1135.81     1096.30     13.12 o 
   3   4   1      215.32      214.14     12.63 o 
   4   4   1     1159.66     1122.38     29.37 o 
   5   4   1       68.90       80.22      6.77 o 
   6   4   1      194.11      208.91     15.04 o 
   7   4   1       52.57       57.90     11.87 o 
   8   4   1        2.51        6.11      5.71 o 
   9   4   1        1.73        6.57      5.75 o 
   0   5   1       82.67       71.02     11.56 o 
   1   5   1      590.42      551.64      6.30 o 
   2   5   1       87.96       83.37      4.90 o 
   3   5   1      210.88      221.42      7.41 o 
   4   5   1       16.02       13.04      4.97 o 
   5   5   1       56.85       56.30      6.21 o 
   6   5   1      114.74      105.64     11.07 o 
   7   5   1        5.28        7.87      5.20 o 
   8   5   1       27.18       28.31      8.23 o 
   9   5   1        0.84        6.31      5.75 o 
   0   6   1      992.40      943.01     11.97 o 
   1   6   1      515.24      495.98      7.22 o 
   2   6   1       25.28       28.50      8.34 o 
   3   6   1      533.62      507.45     11.99 o 
   4   6   1       19.46       13.32      5.26 o 
   5   6   1        8.37        9.14      5.41 o 
   6   6   1       38.35       45.35      7.67 o 
   7   6   1        4.94        6.14      7.70 o 
   8   6   1        8.71        7.82      6.29 o 
   9   6   1       10.36       12.80      7.03 o 
   0   7   1       50.01       51.05      4.41 o 
   1   7   1      748.74      789.40     13.77 o 
   2   7   1      302.48      295.05      8.39 o 
   3   7   1      169.80      153.80     17.54 o 
   4   7   1       22.79       21.33      4.85 o 
   5   7   1       31.69       40.68      6.25 o 
   6   7   1       13.44        6.80      5.77 o 
   7   7   1        5.20        7.01      5.65 o 
   8   7   1       21.21       18.83     12.65 o 
   9   7   1        3.48        3.91      5.89 o 
   0   8   1     1211.34     1284.93     22.33 o 
   1   8   1      163.50      166.68      4.88 o 
   2   8   1      275.49      308.29      9.48 o 
   3   8   1      139.83      158.44      7.53 o 
   4   8   1       37.09       40.45     11.15 o 
   5   8   1      130.64      152.58      9.68 o 
   6   8   1       20.15       17.71      5.90 o 
   7   8   1        3.22        1.02      5.26 o 
   8   8   1        3.54       -1.55      7.80 o 
   9   8   1       12.01       13.11      8.28 o 
   0   9   1      103.26      111.99      6.26 o 
   1   9   1       26.65       21.24      3.31 o 
   2   9   1      146.03      153.68      7.44 o 
   3   9   1       92.14       94.65     13.71 o 
   4   9   1      115.13      120.12     10.46 o 
   5   9   1      150.84      149.57      9.59 o 
   6   9   1        1.73        6.13      5.39 o 
   7   9   1        0.81       -1.25      4.70 o 
   8   9   1        6.14        0.35      5.37 o 
   0  10   1       10.22        8.20      3.95 o 
   1  10   1       66.13       61.46      4.26 o 
   2  10   1        6.24        0.42      4.74 o 
   3  10   1      169.87      176.06      9.70 o 
   4  10   1       82.28       90.60      7.91 o 
   5  10   1       19.10       11.78      6.52 o 
   6  10   1        4.72        1.40      5.66 o 
   7  10   1        4.57        2.16      5.73 o 
   8  10   1       10.68       16.36      7.69 o 
   0  11   1        0.00       -0.94      4.23 o 
   1  11   1       14.19        9.71      3.53 o 
   2  11   1       11.28       11.97      7.28 o 
   3  11   1      208.88      208.13     10.16 o 
   4  11   1       66.35       68.85      7.17 o 
   5  11   1       67.38       66.77      8.09 o 
   6  11   1       31.89       37.37      8.47 o 
   7  11   1        7.38        4.78      7.24 o 
   8  11   1        4.34       -2.19      4.47 o 
   0  12   1       60.04       54.50      7.25 o 
   1  12   1       90.15       89.84      5.75 o 
   2  12   1      163.48      155.10      9.75 o 
   3  12   1       49.33       42.17      8.32 o 
   4  12   1       72.16       68.49      8.30 o 
   5  12   1        1.15        2.65      5.17 o 
   6  12   1       10.45        8.26      5.92 o 
   7  12   1        7.60       -2.52      4.73 o 
   0  13   1      408.43      411.30     15.23 o 
   1  13   1      827.58      839.93     13.56 o 
   2  13   1       12.94       17.41      5.99 o 
   3  13   1      177.15      176.20     10.87 o 
   4  13   1        0.09       -4.07      4.07 o 
   5  13   1        0.19       -1.33      5.23 o 
   6  13   1        0.02       -5.44      8.78 o 
   7  13   1        3.88       -3.55      4.38 o 
   0  14   1        0.28       -5.25      6.44 o 
   1  14   1      591.68      611.44     11.94 o 
   2  14   1      125.25      128.17     10.71 o 
   3  14   1       45.24       39.84      7.27 o 
   4  14   1        1.94        1.91      6.03 o 
   5  14   1       28.36       17.83      6.66 o 
   6  14   1        3.19       10.12      5.60 o 
   0  15   1       11.02       11.60      6.52 o 
   1  15   1      189.14      189.29      8.03 o 
   2  15   1       11.50       12.43     10.01 o 
   3  15   1      102.24       92.89     19.65 o 
   4  15   1       68.35       82.14      9.23 o 
   5  15   1       19.48       15.69      8.10 o 
   6  15   1        3.38       -2.39      5.65 o 
   0  16   1        4.24        2.28      6.02 o 
   1  16   1      151.90      166.63      7.83 o 
   2  16   1       18.69       21.66     10.07 o 
   3  16   1       16.81       21.25      7.20 o 
   4  16   1       39.13       52.03      8.56 o 
   5  16   1       43.19       68.56     19.30 o 
   0  17   1        5.82        4.99      6.75 o 
   1  17   1       32.96       29.49     11.14 o 
   2  17   1        8.02        5.84      7.01 o 
   3  17   1       24.43       32.01      9.95 o 
   4  17   1        6.18        3.04      5.50 o 
   0  18   1        3.53        3.00      5.47 o 
   1  18   1        2.53       -1.16      4.32 o 
   2  18   1       19.66       21.09      8.80 o 
   3  18   1       42.46       50.97      8.45 o 
   0  19   1       51.99       56.13      9.21 o 
   1  19   1        0.50        0.61      3.76 o 
   0   0   2    20409.95    30174.16     80.60 o 
   1   0   2     2647.87     2640.27     31.23 o 
   2   0   2     2062.31     2004.15     21.37 o 
   3   0   2       38.89       36.67      4.86 o 
   4   0   2        0.02       -3.08      4.54 o 
   5   0   2        0.45       -1.08      5.85 o 
   6   0   2        7.06       13.32      6.66 o 
   7   0   2       47.86       49.74     11.17 o 
   8   0   2        8.88        7.16     10.01 o 
   9   0   2        0.00        0.54      6.04 o 
   0   1   2     2915.67     2989.85     13.84 o 
   1   1   2      353.75      324.97      5.82 o 
   2   1   2    21065.07    28736.00    298.27 o 
   3   1   2     1529.51     1486.65     19.99 o 
   4   1   2      759.16      712.57     12.67 o 
   5   1   2      231.21      232.63      9.10 o 
   6   1   2       55.69       56.42     10.54 o 
   7   1   2       55.87       65.49      7.98 o 
   8   1   2        2.98        4.14      5.76 o 
   9   1   2        2.90        7.76      5.79 o 
   0   2   2    12668.21    16437.74     61.24 o 
   1   2   2     2318.93     2324.89     52.48 o 
   2   2   2    12556.96    15142.31     71.14 o 
   3   2   2      477.35      441.24     12.82 o 
   4   2   2     2019.62     1979.27     29.63 o 
   5   2   2      305.11      282.16     14.82 o 
   6   2   2        8.95        3.23      9.09 o 
   7   2   2       44.61       44.69      9.94 o 
   8   2   2       22.73       10.51     12.05 o 
   9   2   2        7.01       -0.35      9.39 o 
   0   3   2     6133.35     6664.02     38.66 o 
   1   3   2     1318.80     1217.38     24.97 o 
   2   3   2     1613.18     1577.91     21.00 o 
   3   3   2     1600.04     1503.88     23.20 o 
   4   3   2     1760.25     1672.86     27.92 o 
   5   3   2       77.76       86.89      9.80 o 
   6   3   2       20.44       29.85      8.28 o 
   7   3   2       60.95       53.80     10.56 o 
   8   3   2        3.48        1.35      7.47 o 
   9   3   2        0.38       -1.89      7.04 o 
   0   4   2        1.29       -0.50      4.35 o 
   1   4   2      321.78      297.51      6.43 o 
   2   4   2       70.27       58.76      7.41 o 
   3   4   2      613.58      596.27     16.31 o 
   4   4   2      273.62      275.50     12.69 o 
   5   4   2      174.46      179.32     12.22 o 
   6   4   2       39.63       40.91     11.67 o 
   7   4   2        8.27       16.13     12.20 o 
   8   4   2        9.02       10.13      8.62 o 
   9   4   2        5.57        2.35      6.81 o 
   0   5   2      592.58      519.84     12.66 o 
   1   5   2     2247.60     2261.45     18.60 o 
   2   5   2      478.81      546.56     13.95 o 
   3   5   2      132.83      138.51      8.54 o 
   4   5   2      966.81      968.36     23.73 o 
   5   5   2       48.22       56.53      9.75 o 
   6   5   2        5.87        2.62     11.82 o 
   7   5   2        3.45        0.81      7.31 o 
   8   5   2       28.84       34.85     10.48 o 
   9   5   2       17.08        7.62     10.17 o 
   0   6   2      312.77      339.11     11.61 o 
   1   6   2      565.67      585.01     14.47 o 
   2   6   2      504.02      512.82     14.53 o 
   3   6   2      516.09      502.75     15.63 o 
   4   6   2      327.81      317.86     15.76 o 
   5   6   2       20.55       36.78      8.09 o 
   6   6   2        6.38        4.77      7.05 o 
   7   6   2       14.28       12.44      9.82 o 
   8   6   2        1.81       -7.43      7.55 o 
   9   6   2        0.01        7.97      8.01 o 
   0   7   2        0.20        3.54      4.12 o 
   1   7   2      152.52      180.76      6.88 o 
   2   7   2      776.29      822.74     19.19 o 
   3   7   2      242.91      262.53     12.71 o 
   4   7   2       80.24       96.38      9.72 o 
   5   7   2       12.51        9.66      7.35 o 
   6   7   2       28.93       26.61      7.78 o 
   7   7   2       16.47       27.45      8.43 o 
   8   7   2       10.21       22.75     10.86 o 
   9   7   2        0.29        7.66      8.47 o 
   0   8   2      511.74      538.95     15.80 o 
   1   8   2       31.43       28.93      4.13 o 
   2   8   2      475.88      518.89     16.81 o 
   3   8   2      236.28      220.89     13.28 o 
   4   8   2       76.67       76.12      9.83 o 
   5   8   2       74.69       93.41     11.80 o 
   6   8   2       29.73       19.30      7.55 o 
   7   8   2       36.53       37.48     12.98 o 
   8   8   2        9.03        1.85      7.78 o 
   0   9   2      184.95      165.60     10.37 o 
   1   9   2      157.30      166.72      7.60 o 
   2   9   2      288.03      301.50     13.77 o 
   3   9   2      108.97      112.65     10.50 o 
   4   9   2       82.22       88.65     10.68 o 
   5   9   2      128.96      113.07     13.78 o 
   6   9   2       10.48        2.43      9.43 o 
   7   9   2       25.27       23.95     14.63 o 
   8   9   2        5.15       -3.04      6.62 o 
   0  10   2        6.66        3.47      5.78 o 
   1  10   2       53.26       55.06      5.85 o 
   2  10   2       32.84       26.54      8.36 o 
   3  10   2       46.41       32.95     13.26 o 
   4  10   2       52.33       42.62      9.86 o 
   5  10   2       16.40       24.10      9.24 o 
   6  10   2        3.15       11.16      9.66 o 
   7  10   2       30.62       21.64     10.09 o 
   8  10   2        7.58       12.43     10.97 o 
   0  11   2        8.70       18.52      8.16 o 
   1  11   2       98.07       87.06      7.10 o 
   2  11   2      100.33      113.69     11.07 o 
   3  11   2      121.57      115.08     12.50 o 
   4  11   2      127.39      120.82     13.62 o 
   5  11   2       68.93       72.11     11.02 o 
   6  11   2       36.11       33.55      9.13 o 
   7  11   2        6.73        6.31      9.66 o 
   8  11   2        3.58        7.24      9.35 o 
   0  12   2       79.37       58.22     16.27 o 
   1  12   2      705.92      705.66     16.26 o 
   2  12   2       75.10       77.03     10.33 o 
   3  12   2      163.01      164.31     14.79 o 
   4  12   2       13.35       17.71      8.16 o 
   5  12   2       73.02       59.66     12.87 o 
   6  12   2       41.12       45.03     11.86 o 
   7  12   2        0.84       -3.66      6.31 o 
   0  13   2       51.03       62.12     10.52 o 
   1  13   2      330.32      335.55     13.38 o 
   2  13   2      134.06      116.20     13.47 o 
   3  13   2      509.70      532.18     22.73 o 
   4  13   2       15.39       19.29      8.12 o 
   5  13   2       37.36       41.79     11.94 o 
   6  13   2        6.80        5.08      8.16 o 
   7  13   2        0.33        1.27      8.16 o 
   0  14   2      188.26      196.93     15.14 o 
   1  14   2       41.91       40.65      7.03 o 
   2  14   2       27.53       25.96     11.21 o 
   3  14   2       32.55       39.32     11.44 o 
   4  14   2       51.50       53.09     11.10 o 
   5  14   2       11.42        1.12      8.09 o 
   6  14   2       16.63       17.48     13.67 o 
   0  15   2       49.82       42.57     10.44 o 
   1  15   2       15.86       23.62      6.10 o 
   2  15   2      102.54      118.00     12.30 o 
   3  15   2      121.45      111.32     14.46 o 
   4  15   2       11.70        0.00     11.55 o 
   5  15   2        1.69       -6.70      6.70 o 
   6  15   2       17.34       10.40     10.70 o 
   0  16   2        0.01       -2.89      7.01 o 
   1  16   2       23.68       19.09      8.20 o 
   2  16   2       10.75       11.67     11.55 o 
   3  16   2      132.04      130.19     14.12 o 
   4  16   2       27.28       22.45      9.47 o 
   5  16   2       37.37       41.10     13.83 o 
   0  17   2        0.18       -3.93      6.54 o 
   1  17   2       11.92       10.27      6.86 o 
   2  17   2        9.25        4.23      9.70 o 
   3  17   2       17.37       18.44      9.70 o 
   4  17   2        9.88       13.98     13.17 o 
   0  18   2       23.87       26.30     11.13 o 
   1  18   2        1.09        1.28      5.21 o 
   2  18   2        6.96       -0.19      7.20 o 
   3  18   2        7.00        0.69      8.12 o 
   0  19   2        2.91        1.04      7.51 o 
   1  19   2        3.07       -4.49      5.26 o 
   1   0   3     1032.02      966.88     15.54 o 
   2   0   3      876.16      884.50     14.91 o 
   3   0   3      632.67      669.19     14.98 o 
   4   0   3      570.51      561.00     16.25 o 
   5   0   3      175.24      179.79     11.99 o 
   6   0   3        4.62       11.55      8.28 o 
   7   0   3        9.90       11.82      9.63 o 
   8   0   3        1.08        1.27      8.05 o 
   9   0   3        4.61        2.62     10.43 o 
   0   1   3     3349.62     3368.76     17.16 o 
   1   1   3      873.06      792.16      8.04 o 
   2   1   3     4538.83     4817.42     59.01 o 
   3   1   3      532.15      479.85      9.26 o 
   4   1   3       50.14       50.74      5.06 o 
   5   1   3       33.19       41.51      5.93 o 
   6   1   3       53.79       54.82      7.13 o 
   7   1   3       41.31       42.03     12.25 o 
   8   1   3       18.76        8.74      6.69 o 
   9   1   3       14.61       14.38      8.59 o 
   0   2   3     2355.48     2194.76     20.58 o 
   1   2   3      445.79      402.55      7.79 o 
   2   2   3      576.81      587.67     12.81 o 
   3   2   3     1178.22     1160.06     21.47 o 
   4   2   3     1732.66     1768.17     28.75 o 
   5   2   3      151.81      144.08     10.78 o 
   6   2   3       43.35       40.76      9.79 o 
   7   2   3       49.60       45.00      9.32 o 
   8   2   3        8.94        8.24      7.74 o 
   9   2   3        2.14       11.43      7.93 o 
   0   3   3      107.30       95.77      5.89 o 
   1   3   3     2982.23     3075.69     65.24 o 
   2   3   3     1119.88     1124.51     18.20 o 
   3   3   3      336.24      319.06     11.68 o 
   4   3   3     1463.36     1436.70     26.42 o 
   5   3   3       95.80       89.44      8.91 o 
   6   3   3      312.16      302.91     16.82 o 
   7   3   3       57.31       57.26     11.64 o 
   8   3   3       10.85        4.85     10.97 o 
   9   3   3        6.64       19.86      8.82 o 
   0   4   3       75.69       72.84      5.68 o 
   1   4   3       67.37       71.36      4.00 o 
   2   4   3      169.57      187.07      8.87 o 
   3   4   3      412.56      414.36     13.46 o 
   4   4   3      908.47      870.55     21.42 o 
   5   4   3      200.50      201.50     13.00 o 
   6   4   3      418.36      413.55     19.45 o 
   7   4   3       44.27       39.37      9.82 o 
   8   4   3       43.08       34.25     15.29 o 
   9   4   3        2.92       -5.74      5.74 o 
   0   5   3     1225.54     1156.14     19.12 o 
   1   5   3      318.19      297.48      8.13 o 
   2   5   3      295.51      276.34     10.70 o 
   3   5   3       44.44       35.15      6.67 o 
   4   5   3       67.50       70.76      8.21 o 
   5   5   3      170.00      194.80     13.64 o 
   6   5   3      115.37      120.34     12.93 o 
   7   5   3        1.88       -1.46      6.35 o 
   8   5   3        8.77        3.04     10.36 o 
   9   5   3        8.84       13.01      8.55 o 
   0   6   3        4.23       12.36      4.70 o 
   1   6   3      471.34      447.36      9.15 o 
   2   6   3      523.93      592.72     15.97 o 
   3   6   3      347.45      339.32     13.72 o 
   4   6   3       38.45       45.74      7.74 o 
   5   6   3       13.42       31.11      7.59 o 
   6   6   3      179.14      202.61     17.11 o 
   7   6   3       14.99       17.75      7.74 o 
   8   6   3        3.52       -1.62      7.12 o 
   9   6   3        3.87       -0.62      6.58 o 
   0   7   3       65.31       63.23      7.06 o 
   1   7   3     1562.04     1622.73     18.66 o 
   2   7   3      875.33      922.55     20.73 o 
   3   7   3      331.09      313.97     13.63 o 
   4   7   3       20.58       21.26      7.86 o 
   5   7   3        7.10       11.36      7.31 o 
   6   7   3        3.04       -1.96      6.47 o 
   7   7   3       12.99       26.57     10.51 o 
   8   7   3        4.35        3.58      8.20 o 
   9   7   3        3.78        5.08      9.43 o 
   0   8   3     1607.77     1610.24     27.45 o 
   1   8   3      614.77      641.16     12.58 o 
   2   8   3      203.45      219.36     11.73 o 
   3   8   3      272.95      309.61     14.88 o 
   4   8   3        4.59       18.75      9.28 o 
   5   8   3       35.67       33.59      9.25 o 
   6   8   3       17.51       11.71     10.28 o 
   7   8   3        6.93        1.15      7.05 o 
   8   8   3        0.44       -5.70      5.70 o 
   0   9   3      371.11      404.85     15.24 o 
   1   9   3       49.63       51.78      5.23 o 
   2   9   3      126.32      144.31     10.74 o 
   3   9   3       94.63       94.25      9.80 o 
   4   9   3       25.80       29.81      8.97 o 
   5   9   3       51.66       55.10      9.98 o 
   6   9   3       39.43       27.62     13.37 o 
   7   9   3       37.06       40.52     11.25 o 
   8   9   3        1.61        8.43      8.51 o 
   0  10   3        0.40        3.81      6.24 o 
   1  10   3      263.34      260.63     11.97 o 
   2  10   3      115.96      118.07     11.77 o 
   3  10   3      235.57      236.32     15.67 o 
   4  10   3       76.60       83.35     11.10 o 
   5  10   3        3.30       -1.54      9.55 o 
   6  10   3       74.18       84.29     12.76 o 
   7  10   3        6.16       10.20      8.62 o 
   8  10   3        2.95        7.51      9.93 o 
   0  11   3       33.20       35.33      9.48 o 
   1  11   3      273.76      266.75     23.90 o 
   2  11   3      209.23      189.47     14.85 o 
   3  11   3      310.98      341.51     18.40 o 
   4  11   3      155.34      172.50     14.56 o 
   5  11   3       77.64       77.83     11.72 o 
   6  11   3       40.58       42.60     11.25 o 
   7  11   3       23.23       17.87     11.55 o 
   8  11   3        2.59        2.62      9.32 o 
   0  12   3      106.18      110.53     12.38 o 
   1  12   3      456.30      462.15     14.13 o 
   2  12   3      139.22      150.32     13.47 o 
   3  12   3      136.05      130.14     14.20 o 
   4  12   3       28.23       32.97      7.93 o 
   5  12   3       46.38       34.94     12.52 o 
   6  12   3        9.66        9.51     10.55 o 
   7  12   3        3.41       15.55      9.01 o 
   0  13   3        2.87       12.82      9.12 o 
   1  13   3       22.59       16.35      6.69 o 
   2  13   3       69.03       49.45     15.88 o 
   3  13   3       23.76       18.68      8.70 o 
   4  13   3       71.08       75.50     10.83 o 
   5  13   3        8.92        9.62      8.28 o 
   6  13   3       29.65       18.76     15.21 o 
   7  13   3        4.34        3.58      8.43 o 
   0  14   3       27.86       45.83     10.24 o 
   1  14   3      224.33      231.43     11.70 o 
   2  14   3       78.60       84.11     12.07 o 
   3  14   3       60.00       67.94     11.14 o 
   4  14   3        6.61        6.74      8.32 o 
   5  14   3        3.86        3.50      9.12 o 
   6  14   3        3.21       -2.89      7.58 o 
   0  15   3      237.85      235.32     16.70 o 
   1  15   3       18.46       12.59      7.13 o 
   2  15   3       59.77       64.58     11.98 o 
   3  15   3       23.32       11.59      8.97 o 
   4  15   3        2.06        9.59      8.43 o 
   5  15   3        7.79        8.20     11.43 o 
   6  15   3        9.06       15.90     10.43 o 
   0  16   3        7.36        8.97     10.97 o 
   1  16   3        9.74        2.71      6.43 o 
   2  16   3       66.71       62.93     12.56 o 
   3  16   3       21.80       34.70     11.21 o 
   4  16   3       23.91       21.60     13.86 o 
   5  16   3        7.28       -1.00      8.51 o 
   0  17   3       10.70        7.47      8.09 o 
   1  17   3        8.74        2.83      5.83 o 
   2  17   3        0.55        4.08      9.16 o 
   3  17   3        9.15       12.28      9.89 o 
   4  17   3        2.40        0.81      7.20 o 
   0  18   3        0.92        5.04      7.04 o 
   1  18   3        0.90        4.09      5.40 o 
   2  18   3        0.52        8.55      7.12 o 
   3  18   3       18.17        6.55     11.40 o 
   0  19   3        1.01        3.20      8.62 o 
   1  19   3        0.81        0.13      5.63 o 
   0   0   4     1771.18     1598.28     18.34 o 
   1   0   4      190.62      163.58      5.09 o 
   2   0   4      152.93      161.37      7.33 o 
   3   0   4      433.39      396.26     13.10 o 
   4   0   4     1016.16     1037.34     21.99 o 
   5   0   4      278.29      272.30     13.87 o 
   6   0   4       11.97        8.62      6.74 o 
   7   0   4       47.43       47.54     11.17 o 
   8   0   4       15.56       20.79      8.86 o 
   9   0   4        4.08        0.85      7.39 o 
   0   1   4     1589.27     1418.71     12.73 o 
   1   1   4      134.03      135.52      3.40 o 
   2   1   4     1129.08     1099.18     12.53 o 
   3   1   4      487.00      487.33      9.68 o 
   4   1   4     1198.46     1170.31     20.64 o 
   5   1   4       51.19       41.60      7.28 o 
   6   1   4      128.70      110.86      8.64 o 
   7   1   4       12.77       11.74      5.82 o 
   8   1   4        1.69        3.85      5.17 o 
   9   1   4        2.33        1.11      5.02 o 
   0   2   4      222.97      204.08      7.52 o 
   1   2   4      333.74      324.04     13.49 o 
   2   2   4       18.12       26.31      4.70 o 
   3   2   4      141.60      140.84      8.55 o 
   4   2   4     1043.12     1031.36     22.74 o 
   5   2   4      210.16      223.00     13.58 o 
   6   2   4       37.10       42.72     11.29 o 
   7   2   4       24.19       11.82     12.94 o 
   8   2   4        7.07       -0.69      7.01 o 
   9   2   4       18.97        6.12     11.36 o 
   0   3   4      126.16      120.95      6.66 o 
   1   3   4      389.90      359.50     14.68 o 
   2   3   4      542.32      526.02     13.72 o 
   3   3   4      256.97      256.73     11.41 o 
   4   3   4     2085.88     2142.70     32.98 o 
   5   3   4       83.13       85.82     10.30 o 
   6   3   4      161.01      156.26     12.98 o 
   7   3   4       89.85      118.64     17.74 o 
   8   3   4       47.93       22.81     13.98 o 
   9   3   4        8.54        0.23      9.36 o 
   0   4   4        6.92       11.01      4.47 o 
   1   4   4      431.07      429.42     17.09 o 
   2   4   4        2.87       -0.96      4.35 o 
   3   4   4       43.04       40.82      5.78 o 
   4   4   4      917.86      956.68     22.83 o 
   5   4   4      179.10      152.56     13.53 o 
   6   4   4      591.08      551.66     22.05 o 
   7   4   4        8.78       -1.31      8.28 o 
   8   4   4       41.96       31.74      9.82 o 
   9   4   4        6.63        8.16      9.47 o 
   0   5   4      194.17      187.83      8.69 o 
   1   5   4      270.02      266.76     10.66 o 
   2   5   4      272.33      270.32     11.31 o 
   3   5   4      318.36      344.45     13.56 o 
   4   5   4      469.98      448.01     17.33 o 
   5   5   4       39.96       35.60     10.94 o 
   6   5   4       64.09       69.72     10.52 o 
   7   5   4       27.24       21.80      9.63 o 
   8   5   4       14.47        6.55      9.32 o 
   9   5   4        6.95       18.33     11.47 o 
   0   6   4     1238.06     1221.93     21.32 o 
   1   6   4     2906.03     3095.84     24.50 o 
   2   6   4      246.59      217.11     10.55 o 
   3   6   4        7.58       16.94      6.43 o 
   4   6   4      123.70      109.46     11.31 o 
   5   6   4        2.31        2.23      9.74 o 
   6   6   4       75.45       68.66     12.84 o 
   7   6   4       20.12       11.51      8.43 o 
   8   6   4       16.11        7.12      9.66 o 
   9   6   4        2.57       -1.08      8.43 o 
   0   7   4     1799.73     1981.32     28.69 o 
   1   7   4      948.13      990.12     14.70 o 
   2   7   4       93.49       94.25      9.19 o 
   3   7   4      453.84      469.70     17.02 o 
   4   7   4       22.45       27.81      7.55 o 
   5   7   4      117.66      118.77     13.04 o 
   6   7   4       20.67       15.63     13.05 o 
   7   7   4       17.03        9.86      8.09 o 
   8   7   4       11.87       16.44      8.78 o 
   9   7   4        2.32        7.08     10.12 o 
   0   8   4     1801.89     1946.00     30.01 o 
   1   8   4      673.32      648.76     16.18 o 
   2   8   4      312.72      329.31     14.83 o 
   3   8   4       25.11       17.80      7.36 o 
   4   8   4      202.78      194.18     13.42 o 
   5   8   4       36.79       41.10      9.48 o 
   6   8   4       79.16       84.96     13.53 o 
   7   8   4        6.27        6.89      9.05 o 
   8   8   4       11.05        5.16      8.89 o 
   0   9   4       27.31       28.70      6.16 o 
   1   9   4        4.11        6.51      6.76 o 
   2   9   4      365.21      375.51     15.65 o 
   3   9   4      349.11      346.62     16.61 o 
   4   9   4       45.51       43.92      9.05 o 
   5   9   4      255.24      299.16     18.22 o 
   6   9   4       21.65       20.64      8.82 o 
   7   9   4        4.01        1.39     11.28 o 
   8   9   4       17.38       17.06     10.01 o 
   0  10   4       22.77       21.49      6.78 o 
   1  10   4       88.66       86.39      6.90 o 
   2  10   4       81.94       74.51     10.10 o 
   3  10   4      291.39      309.55     17.20 o 
   4  10   4       12.20        4.97      8.05 o 
   5  10   4      285.85      307.78     18.77 o 
   6  10   4       12.16        3.50     14.05 o 
   7  10   4       38.00       37.05     10.71 o 
   8  10   4        3.14        4.70      8.20 o 
   0  11   4       47.07       48.90      8.86 o 
   1  11   4      157.37      145.09      9.37 o 
   2  11   4       49.68       36.03      9.06 o 
   3  11   4       72.47       98.19     10.99 o 
   4  11   4       21.70       13.82     12.59 o 
   5  11   4      118.16      104.26     13.81 o 
   6  11   4        1.85       -4.31      7.01 o 
   7  11   4        6.97       -4.74      6.04 o 
   0  12   4      344.12      359.49     18.80 o 
   1  12   4       25.88       31.60      6.90 o 
   2  12   4       76.29       68.66     10.99 o 
   3  12   4       99.98       72.97     17.70 o 
   4  12   4       42.75       50.23      9.44 o 
   5  12   4       73.67       88.68     11.79 o 
   6  12   4        4.52        7.20      9.62 o 
   7  12   4        2.78       -1.77      8.78 o 
   0  13   4       22.24       18.33     10.86 o 
   1  13   4       81.42       82.71      7.88 o 
   2  13   4      196.30      208.63     14.95 o 
   3  13   4       75.86       52.77     14.30 o 
   4  13   4      108.14      116.20     12.69 o 
   5  13   4       14.19       15.32      7.89 o 
   6  13   4        7.03       16.63      8.24 o 
   7  13   4        0.65        8.55      9.05 o 
   0  14   4       92.71       91.66     11.61 o 
   1  14   4        6.27        5.85      6.53 o 
   2  14   4       16.46        2.04      8.70 o 
   3  14   4        0.83       -3.23      7.16 o 
   4  14   4       59.13       61.34     11.14 o 
   5  14   4       11.38       -6.12      7.01 o 
   6  14   4        2.46        0.81      7.08 o 
   0  15   4        0.26       -5.66      5.81 o 
   1  15   4        4.49        1.86      5.18 o 
   2  15   4       45.10       15.95     10.44 o 
   3  15   4       22.11       14.59     10.17 o 
   4  15   4       22.00       21.18     10.71 o 
   5  15   4       33.51       35.93     13.09 o 
   0  16   4        6.23        7.58      7.55 o 
   1  16   4        2.64       -1.39      5.82 o 
   2  16   4       15.99        4.54     11.24 o 
   3  16   4       14.21       18.79      9.36 o 
   4  16   4        9.82        4.66      8.12 o 
   5  16   4       14.12       22.49      8.39 o 
   0  17   4        1.94        3.62      8.16 o 
   1  17   4        4.01       -4.24      4.38 o 
   2  17   4        0.46        2.00      6.97 o 
   3  17   4       18.78       37.08      9.97 o 
   4  17   4       11.22       11.32     10.24 o 
   0  18   4        2.35        5.27      9.62 o 
   1  18   4        4.47        1.62      5.40 o 
   2  18   4        1.21        6.93      7.54 o 
   3  18   4        4.37        0.27      8.85 o 
   1   0   5      309.85      264.22      6.45 o 
   2   0   5        0.27        0.65      3.81 o 
   3   0   5        8.64        8.43      4.66 o 
   4   0   5      582.66      582.27     17.56 o 
   5   0   5        7.57       13.09      7.43 o 
   6   0   5        1.65       -1.12      6.66 o 
   7   0   5        0.14        0.54      5.31 o 
   8   0   5       40.76       40.64     13.83 o 
   9   0   5        0.05       -5.77      6.66 o 
   0   1   5      221.08      223.91      5.82 o 
   1   1   5      881.05      808.54     10.12 o 
   2   1   5      359.45      353.98      7.92 o 
   3   1   5      648.94      604.45     11.68 o 
   4   1   5      226.36      236.71     12.12 o 
   5   1   5       62.75       68.08     10.51 o 
   6   1   5       10.87       11.57      7.72 o 
   7   1   5        7.21        5.23      4.77 o 
   8   1   5        6.14        7.54      6.85 o 
   9   1   5        0.35       -3.76      5.24 o 
   0   2   5       89.72       89.88      5.95 o 
   1   2   5      858.26      861.32     14.24 o 
   2   2   5      145.74      172.72      8.75 o 
   3   2   5      310.69      330.93     13.22 o 
   4   2   5      319.79      356.09     15.18 o 
   5   2   5      273.31      285.12     15.42 o 
   6   2   5      295.80      321.15     18.74 o 
   7   2   5       44.77       34.29     10.21 o 
   8   2   5       24.32       43.98     10.86 o 
   9   2   5        1.94       -3.77      8.31 o 
   0   3   5      598.64      568.05     13.27 o 
   1   3   5       18.26       14.96      3.13 o 
   2   3   5      221.73      247.07     10.44 o 
   3   3   5        2.08        6.16      5.04 o 
   4   3   5       34.02       19.26     11.79 o 
   5   3   5      409.42      401.86     17.60 o 
   6   3   5      180.22      171.53     14.49 o 
   7   3   5       22.15       27.00      9.01 o 
   8   3   5       18.84        8.16     12.13 o 
   9   3   5        1.03        0.54      7.47 o 
   0   4   5      120.34      139.83      7.66 o 
   1   4   5      131.42      141.53      5.62 o 
   2   4   5      351.61      324.49     11.88 o 
   3   4   5      546.94      549.35     17.05 o 
   4   4   5      121.21      133.49     10.70 o 
   5   4   5      170.95      156.38     13.29 o 
   6   4   5      370.34      367.08     18.73 o 
   7   4   5        5.76        0.04      8.24 o 
   8   4   5       22.07       23.34     11.01 o 
   9   4   5        9.17        5.35      9.20 o 
   0   5   5        9.94       11.24      4.43 o 
   1   5   5     1875.53     1917.02     19.02 o 
   2   5   5      861.20      931.44     19.89 o 
   3   5   5      181.19      189.62     11.18 o 
   4   5   5      129.32      153.89     11.35 o 
   5   5   5       13.25        6.31     13.36 o 
   6   5   5      255.09      286.68     17.48 o 
   7   5   5        6.92        9.59     10.24 o 
   8   5   5      102.17      113.97     14.92 o 
   9   5   5        7.26        3.23      9.32 o 
   0   6   5      355.52      353.20     12.66 o 
   1   6   5      836.33      908.76     20.45 o 
   2   6   5      410.93      405.51     14.53 o 
   3   6   5      181.22      211.72     11.91 o 
   4   6   5       44.17       50.75      8.52 o 
   5   6   5        3.61       16.78      7.55 o 
   6   6   5       93.32       73.27     11.88 o 
   7   6   5       58.88       58.11     12.72 o 
   8   6   5       11.66        8.97      9.24 o 
   9   6   5        6.88        1.46      8.55 o 
   0   7   5       94.73       91.45      8.49 o 
   1   7   5       27.72       29.37      4.28 o 
   2   7   5       39.81       51.33      7.13 o 
   3   7   5        4.75        7.16      5.85 o 
   4   7   5       38.96       49.20      9.40 o 
   5   7   5       10.13        3.97      8.82 o 
   6   7   5        4.98       -3.08      6.39 o 
   7   7   5        2.11        1.58      7.58 o 
   8   7   5       19.20       24.72      9.63 o 
   0   8   5        1.84       13.51      5.47 o 
   1   8   5      289.85      325.12     10.31 o 
   2   8   5      205.25      210.69     12.15 o 
   3   8   5      167.01      195.19     13.29 o 
   4   8   5       11.46        7.35      8.05 o 
   5   8   5       16.55       15.21      9.40 o 
   6   8   5       46.63       46.54     10.86 o 
   7   8   5       48.71       55.48     13.21 o 
   8   8   5       23.22       12.82      9.55 o 
   0   9   5      200.31      223.07     12.92 o 
   1   9   5      153.26      158.58      7.92 o 
   2   9   5      125.89      153.16     12.20 o 
   3   9   5       41.91       40.30      8.98 o 
   4   9   5      356.04      321.15     18.73 o 
   5   9   5      207.35      215.63     16.23 o 
   6   9   5       10.05       20.64      8.66 o 
   7   9   5       58.98       54.21     13.60 o 
   8   9   5        6.76       -7.08      8.47 o 
   0  10   5        6.11        2.39     10.59 o 
   1  10   5       48.22       51.62      7.75 o 
   2  10   5       10.55       -4.04      9.01 o 
   3  10   5       92.99      133.33     12.15 o 
   4  10   5       88.43       85.33     11.72 o 
   5  10   5       36.82       20.57     10.25 o 
   6  10   5       14.30       14.59      8.36 o 
   7  10   5       41.47       48.11     12.29 o 
   8  10   5        1.68       12.01      7.89 o 
   0  11   5      327.09      349.35     17.91 o 
   1  11   5       35.14       32.16      6.60 o 
   2  11   5      175.74      189.30     14.68 o 
   3  11   5       47.74       41.00     12.33 o 
   4  11   5       19.16       16.02      9.24 o 
   5  11   5        0.49       -2.35      6.47 o 
   6  11   5       42.62       32.32     11.21 o 
   7  11   5       14.63       15.63     11.82 o 
   0  12   5       50.34       41.04      9.86 o 
   1  12   5      260.02      262.45     20.06 o 
   2  12   5       21.15       26.26      8.28 o 
   3  12   5      225.12      222.46     16.04 o 
   4  12   5       31.88       22.34      8.97 o 
   5  12   5       25.35       35.43     16.91 o 
   6  12   5        6.98        8.05      9.82 o 
   7  12   5       18.53        9.78     10.13 o 
   0  13   5       54.40       48.59      9.29 o 
   1  13   5      114.36       96.71     12.85 o 
   2  13   5       58.02       81.19     11.25 o 
   3  13   5       35.81       34.24     10.21 o 
   4  13   5       21.57       19.68      8.55 o 
   5  13   5       32.24       15.52     10.78 o 
   6  13   5       23.62       37.47      9.70 o 
   0  14   5       22.18       22.22      9.43 o 
   1  14   5        6.44       -1.00      5.98 o 
   2  14   5       12.20       11.47      8.59 o 
   3  14   5       17.33       20.79      9.55 o 
   4  14   5       15.34        8.97      8.32 o 
   5  14   5        3.82        2.00      8.66 o 
   6  14   5        8.74       -7.97      7.97 o 
   0  15   5       33.88       32.24     11.75 o 
   1  15   5       11.99       14.63      8.12 o 
   2  15   5        6.49        7.89     10.20 o 
   3  15   5        7.49        0.89      7.93 o 
   4  15   5        3.84       -3.23      4.97 o 
   5  15   5        4.07        2.66      7.81 o 
   0  16   5       43.47       31.24     10.98 o 
   1  16   5        4.49       -0.06      5.21 o 
   2  16   5        6.36        3.00      6.51 o 
   3  16   5        0.77        5.08      7.66 o 
   4  16   5       13.50        6.62      9.32 o 
   5  16   5        7.64        4.81      8.51 o 
   0  17   5        1.26       -3.62      7.16 o 
   1  17   5        3.13       10.01      7.25 o 
   2  17   5       10.70        4.12      7.12 o 
   3  17   5        1.30       -0.62      6.31 o 
   4  17   5       17.08       27.72     10.86 o 
   0  18   5        0.36       -5.20      6.08 o 
   1  18   5        1.72        4.79      5.80 o 
   2  18   5        3.62       14.90      8.74 o 
   0   0   6       34.72       33.85      4.74 o 
   1   0   6       10.05        9.71      2.76 o 
   2   0   6     1538.20     1580.69     23.94 o 
   3   0   6      286.31      283.82     12.00 o 
   4   0   6       21.99       25.42      7.51 o 
   5   0   6       69.14       68.28      9.72 o 
   6   0   6       56.22       74.03     10.75 o 
   7   0   6        1.26        4.70      7.04 o 
   8   0   6       12.69        4.20     10.40 o 
   9   0   6        6.49       -0.81      8.74 o 
   0   1   6      702.91      676.90     17.12 o 
   1   1   6       12.30       12.94      2.21 o 
   2   1   6     1031.84     1097.65     28.56 o 
   3   1   6      710.37      706.03     23.91 o 
   4   1   6      349.93      378.40     11.02 o 
   5   1   6       79.79       88.07      8.66 o 
   6   1   6       22.04       20.05      8.10 o 
   7   1   6        3.76        6.04      5.70 o 
   8   1   6        7.58       -2.45      5.79 o 
   9   1   6        1.93        3.43      5.70 o 
   0   2   6      849.30      844.09     16.68 o 
   1   2   6      370.49      380.42     13.45 o 
   2   2   6      274.35      285.69     11.58 o 
   3   2   6        6.64       12.59      5.04 o 
   4   2   6        3.03       10.36      5.81 o 
   5   2   6       31.11       24.54      9.21 o 
   6   2   6       51.98       44.12     11.48 o 
   7   2   6       10.60        8.39      7.89 o 
   8   2   6        3.79        2.00      8.51 o 
   9   2   6        3.74       -3.00      9.05 o 
   0   3   6        6.00        4.08      4.85 o 
   1   3   6      244.21      239.81      8.37 o 
   2   3   6      173.99      175.96      9.76 o 
   3   3   6      111.54      108.13      8.30 o 
   4   3   6      157.86      163.94     12.17 o 
   5   3   6       34.48       23.15     12.56 o 
   6   3   6      159.46      162.29     14.25 o 
   7   3   6       10.00        7.89      8.43 o 
   8   3   6       58.17       75.75     13.41 o 
   9   3   6        6.99        3.31     10.20 o 
   0   4   6      287.48      309.78     11.63 o 
   1   4   6     1663.11     1704.04     25.38 o 
   2   4   6       47.06       40.09      6.21 o 
   3   4   6      214.50      194.51     11.46 o 
   4   4   6      158.71      172.31     11.75 o 
   5   4   6       15.99        9.28     10.94 o 
   6   4   6      342.99      370.07     19.33 o 
   7   4   6       67.79       79.93     13.72 o 
   8   4   6       81.25       88.96     15.34 o 
   9   4   6        9.06        5.93     10.82 o 
   0   5   6        0.70        4.93      4.73 o 
   1   5   6     1135.36     1263.61     16.20 o 
   2   5   6      209.35      253.96     12.39 o 
   3   5   6      576.48      592.39     19.11 o 
   4   5   6      182.61      200.18     13.07 o 
   5   5   6       47.12       45.20     10.48 o 
   6   5   6      131.60      135.06     13.27 o 
   7   5   6       86.07      112.64     12.99 o 
   8   5   6       86.50       76.51     12.57 o 
   9   5   6       15.76       12.05     11.51 o 
   0   6   6      564.23      546.64     16.64 o 
   1   6   6       42.33       42.00      4.67 o 
   2   6   6      109.08      106.14      9.27 o 
   3   6   6       70.67       76.35      9.68 o 
   4   6   6       27.93       25.31      8.90 o 
   5   6   6      113.86      126.98     13.47 o 
   6   6   6       54.53       55.29     10.94 o 
   7   6   6       31.45       41.71      9.59 o 
   8   6   6       91.81       73.70     15.80 o 
   0   7   6      363.49      372.16     14.19 o 
   1   7   6       88.87       71.42      6.04 o 
   2   7   6      245.01      241.88     12.78 o 
   3   7   6      259.94      294.09     15.73 o 
   4   7   6       73.37       70.71     10.87 o 
   5   7   6       71.52       62.45     10.22 o 
   6   7   6       14.92       18.37      8.51 o 
   7   7   6        3.24       11.47      9.20 o 
   8   7   6       25.02       33.43     11.28 o 
   0   8   6       57.11       61.45      7.75 o 
   1   8   6       13.27       16.38      4.55 o 
   2   8   6      116.99      116.66     10.69 o 
   3   8   6      114.80      112.04     11.19 o 
   4   8   6        8.81       12.94      8.32 o 
   5   8   6       53.04       65.51     10.94 o 
   6   8   6       43.61       69.03     11.40 o 
   7   8   6       46.39       75.12     14.14 o 
   8   8   6       22.75        2.23     11.01 o 
   0   9   6       55.70       45.21     10.48 o 
   1   9   6       76.10       63.20      6.42 o 
   2   9   6       61.49       69.31      9.64 o 
   3   9   6       77.16       81.51     11.57 o 
   4   9   6       50.59       55.06     10.56 o 
   5   9   6      136.55      137.19     14.47 o 
   6   9   6       77.94       99.48     12.99 o 
   7   9   6       50.44       56.75     15.02 o 
   8   9   6        7.31       10.43      8.85 o 
   0  10   6      138.28      129.62     12.78 o 
   1  10   6      150.55      161.97      8.68 o 
   2  10   6      273.00      267.03     15.80 o 
   3  10   6      285.75      277.94     16.76 o 
   4  10   6      196.53      213.20     15.26 o 
   5  10   6       16.84       24.03      8.55 o 
   6  10   6       16.46       21.37     13.75 o 
   7  10   6        4.46        2.81      6.58 o 
   0  11   6      198.85      198.10     13.99 o 
   1  11   6        8.00        4.89      5.60 o 
   2  11   6       60.86       54.46     10.64 o 
   3  11   6        3.72        4.74      8.47 o 
   4  11   6       17.81       20.56     10.01 o 
   5  11   6       30.36       24.38     11.01 o 
   6  11   6       37.53       43.33     11.44 o 
   7  11   6       68.45       62.62     15.68 o 
   0  12   6       14.47       25.49      8.24 o 
   1  12   6        8.54       10.42      5.97 o 
   2  12   6       72.20       66.76     12.18 o 
   3  12   6       84.88       68.24     11.53 o 
   4  12   6       64.35       74.34     12.60 o 
   5  12   6       33.71       37.28     10.28 o 
   6  12   6        2.82        9.55      7.70 o 
   7  12   6        0.48       -1.58      6.77 o 
   0  13   6       84.13       89.83     12.95 o 
   1  13   6       57.73       56.30      7.22 o 
   2  13   6       31.21       32.43      8.47 o 
   3  13   6        7.76        5.47     10.24 o 
   4  13   6        6.67       18.94      8.24 o 
   5  13   6        3.17        4.39      9.74 o 
   6  13   6        3.42       -0.81      8.24 o 
   0  14   6        3.00        1.31      7.28 o 
   1  14   6       79.02       79.96      8.89 o 
   2  14   6       44.81       34.67     11.56 o 
   3  14   6       51.68       46.00     11.25 o 
   4  14   6        0.80        0.50      7.08 o 
   5  14   6        7.53       21.64      9.32 o 
   6  14   6        4.74        6.51      8.62 o 
   0  15   6       56.37       63.57     10.63 o 
   1  15   6       10.18       15.48     10.07 o 
   2  15   6       29.34       24.15      9.47 o 
   3  15   6        3.54        6.35      8.74 o 
   4  15   6       20.41       21.99     10.28 o 
   5  15   6        7.63        2.62      8.32 o 
   0  16   6       15.62       17.10      8.97 o 
   1  16   6        3.15       -1.21      5.83 o 
   2  16   6       18.61       31.84      9.63 o 
   3  16   6        5.92        2.19      8.32 o 
   4  16   6        6.41       -2.46      8.24 o 
   0  17   6        5.09        4.08      8.47 o 
   1  17   6        1.58        6.12      7.68 o 
   2  17   6       11.62        6.20      9.97 o 
   3  17   6       13.16        7.12     11.24 o 
   0  18   6       53.39       46.07     14.02 o 
   1  18   6       13.68       12.48      6.73 o 
   2  18   6        6.96        0.65      7.28 o 
   1   0   7     1325.56     1409.90     24.63 o 
   2   0   7     1091.59     1219.35     22.90 o 
   3   0   7       35.56       33.49      7.86 o 
   4   0   7       93.89      101.09      9.41 o 
   5   0   7       24.02       35.78      8.24 o 
   6   0   7       13.26       22.22     10.82 o 
   7   0   7        9.22        4.54      8.59 o 
   8   0   7        3.85        7.66      8.05 o 
   9   0   7       13.35       10.97     10.47 o 
   0   1   7      677.83      715.56     11.36 o 
   1   1   7      579.24      595.51      9.16 o 
   2   1   7      111.18      124.15      6.38 o 
   3   1   7      629.93      656.62     13.39 o 
   4   1   7      108.76      104.76      6.74 o 
   5   1   7       24.66       25.43      5.64 o 
   6   1   7        8.67        1.87      5.43 o 
   7   1   7        3.03        2.88      4.56 o 
   8   1   7       33.67       40.45     10.13 o 
   9   1   7        2.84        5.79      7.09 o 
   0   2   7      688.46      720.89     16.48 o 
   1   2   7      182.42      219.14     11.06 o 
   2   2   7      447.92      393.63     13.82 o 
   3   2   7       84.37       85.81      8.26 o 
   4   2   7       33.82       40.88      8.82 o 
   5   2   7        5.02        8.32      7.43 o 
   6   2   7      165.93      165.32     14.40 o 
   7   2   7       29.50       44.56     10.82 o 
   8   2   7        3.64        9.28      9.78 o 
   9   2   7       10.93       12.94      9.70 o 
   0   3   7      339.46      361.95     12.50 o 
   1   3   7      671.39      714.66     12.39 o 
   2   3   7      180.98      189.38     10.45 o 
   3   3   7      740.26      781.13     20.26 o 
   4   3   7       46.02       40.19      8.17 o 
   5   3   7      161.79      137.82     13.29 o 
   6   3   7       32.87       38.86      9.67 o 
   7   3   7        6.21       19.13      7.82 o 
   8   3   7       42.20       34.17     12.40 o 
   9   3   7        5.00       -9.51      9.51 o 
   0   4   7       47.16       54.82      7.36 o 
   1   4   7      685.84      716.16     12.81 o 
   2   4   7      253.35      246.88     11.90 o 
   3   4   7      352.19      364.45     15.03 o 
   4   4   7      340.01      345.18     17.50 o 
   5   4   7       16.17        7.16      8.43 o 
   6   4   7       49.84       59.61     10.60 o 
   7   4   7        5.31        7.16      7.55 o 
   8   4   7       17.80       11.78     12.63 o 
   9   4   7        3.28        5.20     10.47 o 
   0   5   7       37.94       32.45      6.24 o 
   1   5   7        6.64        7.92      4.32 o 
   2   5   7       15.45       17.56      6.01 o 
   3   5   7       97.73      119.78     10.11 o 
   4   5   7       97.67      106.67     11.03 o 
   5   5   7       18.73       15.94      7.86 o 
   6   5   7       65.17       80.12     13.07 o 
   7   5   7       28.39       58.00     10.82 o 
   8   5   7       57.98       38.53     18.49 o 
   0   6   7      111.54      105.26      9.38 o 
   1   6   7       29.83       26.34      4.95 o 
   2   6   7      131.91      129.13      9.85 o 
   3   6   7       18.40       15.56      7.43 o 
   4   6   7        5.80       -6.43      8.85 o 
   5   6   7       24.35       40.32      9.24 o 
   6   6   7        3.82       -6.93      6.93 o 
   7   6   7        9.43       10.39      8.47 o 
   8   6   7       26.54       27.80     12.86 o 
   0   7   7      356.35      370.54     15.93 o 
   1   7   7       42.19       47.79      5.66 o 
   2   7   7       45.58       31.18      9.52 o 
   3   7   7       91.49       89.80     10.72 o 
   4   7   7       21.29       13.59      9.09 o 
   5   7   7        7.96       -0.08      8.24 o 
   6   7   7       80.16       68.31     12.18 o 
   7   7   7       68.14       57.80     14.45 o 
   8   7   7       10.15        2.00      8.78 o 
   0   8   7        3.64       -0.15      5.81 o 
   1   8   7      114.89      114.32      9.36 o 
   2   8   7      167.37      173.16     12.37 o 
   3   8   7       70.45       78.30      9.87 o 
   4   8   7       27.62       34.36      9.47 o 
   5   8   7       69.89       67.07     15.26 o 
   6   8   7        9.38        3.35      7.66 o 
   7   8   7        3.02        7.78     10.47 o 
   8   8   7       17.08        9.13     10.63 o 
   0   9   7       13.87       15.09      7.01 o 
   1   9   7       38.62       28.80      5.72 o 
   2   9   7       70.79       71.59     10.49 o 
   3   9   7        5.85       -8.59      8.59 o 
   4   9   7       10.38        6.24     12.78 o 
   5   9   7       10.29       12.28      8.47 o 
   6   9   7       10.24        1.96      7.43 o 
   7   9   7       13.16       13.32      8.78 o 
   8   9   7        8.00        9.09     11.16 o 
   0  10   7      111.53       93.84     10.84 o 
   1  10   7       18.41       10.73      5.14 o 
   2  10   7      127.77      108.10     14.01 o 
   3  10   7       57.59       43.35     10.64 o 
   4  10   7       28.38       26.23      9.24 o 
   5  10   7       64.70       71.83     11.98 o 
   6  10   7       19.64       27.26      9.32 o 
   7  10   7       93.69      119.50     16.15 o 
   0  11   7       82.03       78.81     12.26 o 
   1  11   7       97.81      104.96     20.98 o 
   2  11   7      182.48      175.58     13.98 o 
   3  11   7       25.29       44.87      9.44 o 
   4  11   7        9.04        3.23     10.01 o 
   5  11   7       76.63       89.73     13.53 o 
   6  11   7       37.01       29.97     12.06 o 
   7  11   7        4.15        8.66      8.24 o 
   0  12   7      474.72      487.27     21.29 o 
   1  12   7       41.43       56.03      7.43 o 
   2  12   7      147.38      144.44     14.67 o 
   3  12   7       17.75       21.83      8.12 o 
   4  12   7       16.95        3.12      8.78 o 
   5  12   7       65.40       75.10     13.99 o 
   6  12   7        2.96        1.31      7.28 o 
   0  13   7      112.42      108.93     12.73 o 
   1  13   7      128.47      124.87     15.76 o 
   2  13   7      105.28      113.57     13.19 o 
   3  13   7       66.70       74.72     11.60 o 
   4  13   7        8.86        4.35      8.89 o 
   5  13   7       26.32       20.37     15.25 o 
   6  13   7        3.47        4.39      8.35 o 
   0  14   7       26.25       33.47     10.28 o 
   1  14   7       48.76       42.30      8.20 o 
   2  14   7        8.49       22.37      8.01 o 
   3  14   7        5.56        4.74      9.66 o 
   4  14   7       45.00       37.90     17.41 o 
   5  14   7        8.28        2.58      7.16 o 
   0  15   7        0.08       11.05      9.43 o 
   1  15   7       31.32       22.11      6.70 o 
   2  15   7       14.40       13.32     10.01 o 
   3  15   7       14.73       13.32      8.36 o 
   4  15   7       20.07       18.56     11.59 o 
   5  15   7        0.61       -4.20      6.74 o 
   0  16   7        0.82       10.66      9.74 o 
   1  16   7        1.63        8.72      5.10 o 
   2  16   7        5.91        0.00      7.58 o 
   3  16   7        3.15        0.58      6.54 o 
   4  16   7        1.27        6.81      9.55 o 
   0  17   7       23.40       25.03     15.63 o 
   1  17   7        1.02       -1.27      5.97 o 
   2  17   7        4.04        2.43      7.58 o 
   3  17   7        3.03       -6.47      6.47 o 
   0  18   7       15.21       38.12     13.28 o 
   1  18   7        2.83        5.57      6.53 o 
   0   0   8      544.14      561.79     15.55 o 
   1   0   8      288.24      273.37     12.49 o 
   2   0   8      308.04      316.27     12.82 o 
   3   0   8       69.03       57.07      8.56 o 
   4   0   8        0.98       -6.47      6.47 o 
   5   0   8        2.28        5.16     10.89 o 
   6   0   8        7.98        5.31      7.16 o 
   7   0   8        4.89       13.24     11.74 o 
   8   0   8        3.17        1.62      7.35 o 
   9   0   8        0.08       -4.12      7.31 o 
   0   1   8     3325.52     3667.91     36.17 o 
   1   1   8      201.23      205.08      5.35 o 
   2   1   8      118.19      116.75      6.37 o 
   3   1   8      167.38      174.44      7.65 o 
   4   1   8        4.64        8.97      5.06 o 
   5   1   8       82.33       96.82      7.84 o 
   6   1   8        1.98       -1.47      5.26 o 
   7   1   8       15.30       18.66      6.09 o 
   8   1   8        8.21        5.34      5.86 o 
   9   1   8       10.95        1.56      6.24 o 
   0   2   8      186.58      196.08     10.88 o 
   1   2   8      781.87      881.78     14.21 o 
   2   2   8       21.12       29.35      7.24 o 
   3   2   8       98.67       96.17      9.65 o 
   4   2   8      214.86      186.81     12.61 o 
   5   2   8      137.33      150.67     14.05 o 
   6   2   8       29.91       48.95      9.21 o 
   7   2   8       11.36       12.05     10.86 o 
   8   2   8        2.47       -3.39      7.31 o 
   9   2   8        4.30        4.85      9.70 o 
   0   3   8       20.99       19.80      5.55 o 
   1   3   8      210.13      232.82      8.31 o 
   2   3   8      370.23      388.41     14.89 o 
   3   3   8      186.84      213.91     12.72 o 
   4   3   8       26.28       12.71      7.70 o 
   5   3   8      185.08      213.13     15.88 o 
   6   3   8      108.99       94.46     12.73 o 
   7   3   8       19.47       13.25     10.20 o 
   8   3   8        9.35        6.12      8.16 o 
   0   4   8      224.41      232.04     11.27 o 
   1   4   8      186.60      188.06      7.55 o 
   2   4   8       67.12       69.88     10.49 o 
   3   4   8       34.86       23.66      9.48 o 
   4   4   8      211.16      209.96     15.47 o 
   5   4   8       10.38        7.55      8.62 o 
   6   4   8       11.26        1.04      9.78 o 
   7   4   8       58.86       56.53     14.18 o 
   8   4   8       23.83       27.96     10.20 o 
   0   5   8        4.97        8.70      5.24 o 
   1   5   8      566.30      608.94     13.44 o 
   2   5   8      122.35      117.12     10.46 o 
   3   5   8      377.46      411.42     16.89 o 
   4   5   8       59.47       68.61      9.60 o 
   5   5   8       21.32       19.91      9.13 o 
   6   5   8      190.77      201.66     17.77 o 
   7   5   8       15.97        4.97     11.20 o 
   8   5   8       51.04       50.35     13.95 o 
   0   6   8        0.00        6.27      5.50 o 
   1   6   8       42.19       45.72      5.28 o 
   2   6   8        3.96        7.16      6.16 o 
   3   6   8       97.06      104.43     10.57 o 
   4   6   8       78.53       77.27     10.53 o 
   5   6   8      102.00      107.49     11.92 o 
   6   6   8       42.43       51.00     10.48 o 
   7   6   8       10.70       10.20      8.59 o 
   8   6   8       62.78       73.25     13.33 o 
   0   7   8       15.62       24.61      8.16 o 
   1   7   8      141.91      134.73      7.77 o 
   2   7   8       58.20       59.44      7.98 o 
   3   7   8       20.39       22.07     12.40 o 
   4   7   8       13.03       21.02      8.36 o 
   5   7   8       55.29       36.38     15.07 o 
   6   7   8        6.74        8.01     10.09 o 
   7   7   8        5.19       -5.54      7.51 o 
   8   7   8       29.59       28.23     14.67 o 
   0   8   8        0.02       -6.58      6.58 o 
   1   8   8        7.20       14.60      5.48 o 
   2   8   8       67.82       68.16      9.68 o 
   3   8   8      128.80      139.49     14.09 o 
   4   8   8        8.03        4.04      9.20 o 
   5   8   8       91.31      125.27     12.84 o 
   6   8   8       15.55       24.41      8.97 o 
   7   8   8       18.35       13.86     10.24 o 
   8   8   8        1.83        7.55      9.35 o 
   0   9   8       24.83       32.28      8.94 o 
   1   9   8      322.56      332.46     13.24 o 
   2   9   8      152.02      143.07     13.90 o 
   3   9   8       56.64       66.21     10.48 o 
   4   9   8      300.88      308.04     18.12 o 
   5   9   8      164.46      173.33     16.29 o 
   6   9   8       17.69       12.71     13.78 o 
   7   9   8       70.59       66.70     13.22 o 
   0  10   8       96.19       93.03     11.49 o 
   1  10   8        3.44       -3.80      6.32 o 
   2  10   8      153.77      155.72     14.09 o 
   3  10   8      103.16       78.18     11.15 o 
   4  10   8       67.02       61.78     10.60 o 
   5  10   8       23.53       32.31     10.01 o 
   6  10   8        4.60        3.08      8.47 o 
   7  10   8        1.22        1.66      8.31 o 
   0  11   8       82.97       88.41     11.61 o 
   1  11   8       49.82       53.70      7.06 o 
   2  11   8       31.92       34.59     10.32 o 
   3  11   8       26.13       28.23     10.17 o 
   4  11   8       54.16       63.03     10.48 o 
   5  11   8       49.27       40.45     10.75 o 
   6  11   8       20.25        4.00     10.82 o 
   7  11   8        3.03       -1.00      7.93 o 
   0  12   8       57.74       55.26     11.10 o 
   1  12   8       10.54        4.78      5.24 o 
   2  12   8       23.85       23.26      8.32 o 
   3  12   8       30.62        8.09     11.13 o 
   4  12   8       36.10       35.24     10.71 o 
   5  12   8       16.32       14.40      8.36 o 
   6  12   8       17.89       27.68     11.63 o 
   0  13   8       16.88       11.59     11.13 o 
   1  13   8       16.47       12.39     16.48 o 
   2  13   8       78.23       74.43     12.95 o 
   3  13   8        6.87       20.44     10.63 o 
   4  13   8       19.45       28.11     11.21 o 
   5  13   8        0.88       -5.89      5.89 o 
   6  13   8        1.80        1.39      8.62 o 
   0  14   8        4.90       -1.92      9.55 o 
   1  14   8       15.27       15.59      7.04 o 
   2  14   8       78.87       80.40     13.91 o 
   3  14   8        3.33        3.27      8.55 o 
   4  14   8        5.85       -6.81      6.81 o 
   5  14   8        0.99       -3.00      5.35 o 
   0  15   8        6.26        7.70      7.28 o 
   1  15   8       23.48       20.17     12.32 o 
   2  15   8       19.45       10.17      8.86 o 
   3  15   8        3.44        4.31      8.74 o 
   4  15   8        1.69        2.31      7.12 o 
   0  16   8        3.71       -6.51      6.51 o 
   1  16   8        8.36        3.98      5.92 o 
   2  16   8       16.75       14.71      8.70 o 
   3  16   8        8.40        7.70      8.35 o 
   0  17   8       10.33       15.55     14.63 o 
   1  17   8        0.10        3.63      5.18 o 
   2  17   8       11.02       -0.12      9.70 o 
   1   0   9     1173.94     1154.05     16.67 o 
   2   0   9      400.34      376.04     15.48 o 
   3   0   9       86.74       88.49     10.15 o 
   4   0   9       41.13       41.30      8.25 o 
   5   0   9        2.36       -7.47      7.47 o 
   6   0   9       65.58       53.45     12.26 o 
   7   0   9        1.52       -1.73      6.89 o 
   8   0   9        6.79        1.50      7.89 o 
   0   1   9       47.41       44.31      5.30 o 
   1   1   9        0.16        3.46      2.90 o 
   2   1   9       35.89       39.32      5.57 o 
   3   1   9       39.81       41.87      6.45 o 
   4   1   9       16.97       11.16      6.66 o 
   5   1   9       34.92       30.54      8.03 o 
   6   1   9       13.82       13.91      6.59 o 
   7   1   9       82.43      106.16     17.75 o 
   8   1   9       25.27       16.98      7.41 o 
   0   2   9        6.41        9.55      5.35 o 
   1   2   9      759.43      770.77     19.81 o 
   2   2   9      598.48      594.12     18.30 o 
   3   2   9      152.64      159.52     11.32 o 
   4   2   9       25.52       20.53      7.55 o 
   5   2   9       63.63       74.50     11.52 o 
   6   2   9       10.63       31.03      8.20 o 
   7   2   9        9.20       10.20      9.47 o 
   8   2   9        5.44       12.20     10.63 o 
   0   3   9      172.81      175.36     11.22 o 
   1   3   9      676.03      702.44     13.86 o 
   2   3   9      463.16      505.02     18.66 o 
   3   3   9      109.90      108.22     10.42 o 
   4   3   9       63.30       62.60      9.37 o 
   5   3   9       22.68       19.14      8.82 o 
   6   3   9       39.95       36.21     12.13 o 
   7   3   9       14.33        7.20     10.97 o 
   8   3   9        6.32        0.50      9.01 o 
   0   4   9      110.04      126.36      9.92 o 
   1   4   9        6.04       -4.10      4.10 o 
   2   4   9       45.18       39.38      8.25 o 
   3   4   9       97.40       95.52     10.07 o 
   4   4   9      166.25      140.34     13.75 o 
   5   4   9       77.21       76.33     11.72 o 
   6   4   9       37.15       60.74     10.36 o 
   7   4   9       13.05       22.41      9.13 o 
   8   4   9        4.15       16.55      8.78 o 
   0   5   9        0.28       -2.69      7.54 o 
   1   5   9      166.79      169.48     20.68 o 
   2   5   9       60.12       46.80      7.79 o 
   3   5   9       17.73       29.27      7.82 o 
   4   5   9       66.97       59.94     13.95 o 
   5   5   9      194.32      217.32     16.03 o 
   6   5   9       32.51       36.94      9.47 o 
   7   5   9        9.86       14.09     11.59 o 
   8   5   9        9.44       10.66     11.86 o 
   0   6   9       78.42       84.31      9.72 o 
   1   6   9      119.82      111.57      7.87 o 
   2   6   9      125.29      122.61     11.81 o 
   3   6   9       97.85       90.03     12.04 o 
   4   6   9      245.95      252.71     17.64 o 
   5   6   9      104.52      114.08     13.38 o 
   6   6   9       45.54       35.90     12.17 o 
   7   6   9        0.31        3.20      7.93 o 
   8   6   9        1.80       -4.31      7.24 o 
   0   7   9      213.87      202.66     12.65 o 
   1   7   9       51.76       53.49      6.78 o 
   2   7   9       38.59       57.60      8.48 o 
   3   7   9       69.20       56.17     11.99 o 
   4   7   9       91.95       84.41     12.19 o 
   5   7   9       57.61       42.00     10.60 o 
   6   7   9        3.26        0.04      7.85 o 
   7   7   9       26.42       38.32     11.05 o 
   8   7   9        6.98        0.89      8.66 o 
   0   8   9       22.03       20.33      9.13 o 
   1   8   9       35.21       28.22      6.40 o 
   2   8   9       73.61       61.95     10.76 o 
   3   8   9      127.94      147.54     12.89 o 
   4   8   9        6.28        5.20      9.66 o 
   5   8   9       86.56       92.91     13.49 o 
   6   8   9       91.56       85.01     15.15 o 
   7   8   9       46.57       52.20     11.90 o 
   0   9   9      100.24      112.56     12.50 o 
   1   9   9       55.34       47.62      7.57 o 
   2   9   9       59.12       43.13     11.02 o 
   3   9   9      132.15      120.63     14.78 o 
   4   9   9       92.07      104.22     12.53 o 
   5   9   9       47.97       34.98     10.17 o 
   6   9   9        6.01        6.62     10.20 o 
   7   9   9        5.80       -2.46      8.85 o 
   0  10   9       92.42      111.49     12.15 o 
   1  10   9       67.65       56.22      7.31 o 
   2  10   9       71.58       58.74      9.94 o 
   3  10   9       41.56       40.03      9.36 o 
   4  10   9        2.08        3.35      8.51 o 
   5  10   9       58.30       76.25     11.56 o 
   6  10   9       18.87       15.71     10.74 o 
   7  10   9       13.03       14.94     12.67 o 
   0  11   9       44.65       33.44     12.98 o 
   1  11   9      164.18      139.87     10.09 o 
   2  11   9       36.28       43.64     10.59 o 
   3  11   9      117.39      141.60     13.54 o 
   4  11   9       70.32       79.81     15.92 o 
   5  11   9       10.41       11.86     10.13 o 
   6  11   9        7.83        8.78      9.24 o 
   0  12   9      759.21      766.18     26.69 o 
   1  12   9       72.59       73.17      8.03 o 
   2  12   9      112.87      123.31     13.15 o 
   3  12   9       21.47       26.45      9.01 o 
   4  12   9        3.16       11.66      8.51 o 
   5  12   9        7.03        9.32      9.01 o 
   6  12   9       17.40        9.63     12.55 o 
   0  13   9       20.93       10.63      9.63 o 
   1  13   9        9.92        9.99      8.35 o 
   2  13   9        8.52       -5.54      7.05 o 
   3  13   9        5.60       -0.46      8.43 o 
   4  13   9        2.33        4.08      8.28 o 
   5  13   9        5.40       -1.81      6.54 o 
   0  14   9       84.92       82.92     12.45 o 
   1  14   9       25.78       35.02      8.88 o 
   2  14   9        5.70       18.59      7.51 o 
   3  14   9        4.28        8.47      7.89 o 
   4  14   9        5.99        2.16      7.74 o 
   5  14   9        1.94        3.73      9.55 o 
   0  15   9        0.00        0.69      7.31 o 
   1  15   9       13.22        6.24      7.36 o 
   2  15   9        0.19        9.66      7.70 o 
   3  15   9        8.30        3.39      8.51 o 
   4  15   9       22.09       14.17     12.82 o 
   0  16   9       11.22        5.27      7.89 o 
   1  16   9        9.38       11.95     19.60 o 
   2  16   9        2.76        0.00      7.62 o 
   3  16   9       14.50        8.28      9.24 o 
   0  17   9        3.82        5.08      9.97 o 
   1  17   9       32.25       39.71      8.39 o 
   0   0  10      204.78      209.33     12.15 o 
   1   0  10        2.59        5.66      4.79 o 
   2   0  10      124.56      143.67     11.20 o 
   3   0  10        0.59       -0.38      7.70 o 
   4   0  10        2.61       -2.73      7.12 o 
   5   0  10       54.88       56.41     11.79 o 
   6   0  10       26.79       31.04      9.67 o 
   7   0  10        4.75       -4.62      6.70 o 
   8   0  10        8.55        2.16      9.24 o 
   0   1  10       60.68       70.92      6.08 o 
   1   1  10      162.00      166.09      6.16 o 
   2   1  10        4.42        6.83      4.56 o 
   3   1  10       12.02       -0.43      6.47 o 
   4   1  10       43.52       24.20      6.85 o 
   5   1  10       57.24       55.53      8.19 o 
   6   1  10        5.15        2.36      5.78 o 
   7   1  10       30.05       32.72      9.99 o 
   8   1  10        1.94       -3.16      4.62 o 
   0   2  10        0.71        6.97      6.54 o 
   1   2  10      115.37      121.11      8.40 o 
   2   2  10      102.55      106.16     11.15 o 
   3   2  10       40.75       36.18      9.09 o 
   4   2  10      201.99      210.20     15.54 o 
   5   2  10       22.73       20.95      8.66 o 
   6   2  10        9.41       13.44      8.20 o 
   7   2  10       31.50       30.35      9.82 o 
   8   2  10        1.02        5.50      9.28 o 
   0   3  10      174.50      170.31     12.18 o 
   1   3  10      176.26      198.74      8.67 o 
   2   3  10      102.19      107.50     10.46 o 
   3   3  10       11.42        6.85      8.36 o 
   4   3  10       77.91       95.92     11.95 o 
   5   3  10       89.90       69.91     11.41 o 
   6   3  10       84.32      102.89     13.72 o 
   7   3  10       15.18       11.32     12.71 o 
   8   3  10        5.62       21.90     10.47 o 
   0   4  10      587.19      600.64     19.33 o 
   1   4  10       19.86       22.26      7.36 o 
   2   4  10       83.43       77.25      9.68 o 
   3   4  10      280.20      301.52     17.62 o 
   4   4  10      207.84      212.79     16.20 o 
   5   4  10        3.64       20.02      7.55 o 
   6   4  10       22.54       23.37     10.44 o 
   7   4  10        8.45        1.39      8.20 o 
   8   4  10        1.24        2.43      8.51 o 
   0   5  10        0.00       12.20      6.16 o 
   1   5  10       25.73       19.68      5.28 o 
   2   5  10      145.66      151.08     13.09 o 
   3   5  10       33.83       25.15     10.17 o 
   4   5  10       26.46       11.55      7.82 o 
   5   5  10        6.19       -4.39      7.66 o 
   6   5  10       26.93       33.35      8.86 o 
   7   5  10        5.33       -1.39      8.12 o 
   8   5  10       11.63        3.20      9.82 o 
   0   6  10      203.82      209.98     14.46 o 
   1   6  10      259.87      252.11     13.49 o 
   2   6  10      151.46      150.46     12.28 o 
   3   6  10      458.08      446.40     19.58 o 
   4   6  10       73.10       81.34     11.53 o 
   5   6  10       55.01       39.84     12.52 o 
   6   6  10        0.40       -6.20      6.20 o 
   7   6  10       34.01       38.36     11.75 o 
   8   6  10        1.77        4.43      8.74 o 
   0   7  10      578.39      590.96     21.63 o 
   1   7  10       14.88       10.69      6.26 o 
   2   7  10      276.29      250.63     16.72 o 
   3   7  10      404.40      405.25     19.52 o 
   4   7  10       97.91       90.86     11.57 o 
   5   7  10       20.55       23.41      8.66 o 
   6   7  10       63.56       62.31     13.83 o 
   7   7  10       24.27       15.25     10.63 o 
   0   8  10       27.43       20.30      9.40 o 
   1   8  10      153.61      147.43      9.67 o 
   2   8  10      204.15      186.41     15.65 o 
   3   8  10      182.94      200.44     16.76 o 
   4   8  10      340.90      338.53     19.71 o 
   5   8  10       63.43       73.60     11.64 o 
   6   8  10       22.66       19.48     15.48 o 
   7   8  10       10.97       14.09     14.75 o 
   0   9  10        5.85       11.16      7.93 o 
   1   9  10      179.18      185.12     10.95 o 
   2   9  10      129.09      148.68     13.66 o 
   3   9  10        5.08        5.77      9.82 o 
   4   9  10       20.77       29.19      8.90 o 
   5   9  10       42.83       45.38     11.33 o 
   6   9  10        9.23        7.01      9.55 o 
   7   9  10        2.54       -2.31      6.89 o 
   0  10  10       24.90       20.64      8.63 o 
   1  10  10      150.17      135.57      9.68 o 
   2  10  10       12.13       16.59      8.82 o 
   3  10  10      223.35      224.68     16.69 o 
   4  10  10        5.84        7.31      7.58 o 
   5  10  10        1.05        4.70      6.58 o 
   6  10  10        3.09       -3.43      6.66 o 
   0  11  10       73.28       49.49     13.88 o 
   1  11  10      109.16       82.52      9.00 o 
   2  11  10      309.92      288.64     17.80 o 
   3  11  10       26.14        2.62     11.55 o 
   4  11  10        8.90        7.24      8.28 o 
   5  11  10       10.57        8.09      8.82 o 
   6  11  10       15.30       19.75     12.71 o 
   0  12  10        1.73        3.16      8.20 o 
   1  12  10       24.77       15.56     10.57 o 
   2  12  10        3.71        9.09      9.39 o 
   3  12  10        4.31       -0.77      7.81 o 
   4  12  10       15.76        1.96      8.82 o 
   5  12  10        0.78       -0.92      8.31 o 
   0  13  10       15.30        1.31      9.55 o 
   1  13  10       11.63        6.06      7.22 o 
   2  13  10       19.46       26.49      9.40 o 
   3  13  10       22.22       17.71      9.74 o 
   4  13  10        0.92       -5.43      5.89 o 
   5  13  10        4.20        2.89     10.36 o 
   0  14  10        8.27       -5.58      5.58 o 
   1  14  10        6.98        6.05      5.05 o 
   2  14  10       18.41       28.30     10.67 o 
   3  14  10        0.33       -4.81      6.66 o 
   4  14  10        0.68        8.35      7.54 o 
   0  15  10        8.60        0.35      7.97 o 
   1  15  10        3.58        7.29     11.38 o 
   2  15  10       11.08       10.47      9.70 o 
   3  15  10        4.14       16.86      8.28 o 
   0  16  10        2.90        0.77      7.85 o 
   1  16  10       12.13       11.54     13.63 o 
   2  16  10        0.49        2.00      8.78 o 
   1   0  11        2.48        4.13      4.45 o 
   2   0  11      105.33      113.79     11.61 o 
   3   0  11       21.18       16.33      7.39 o 
   4   0  11       50.14       44.89     11.52 o 
   5   0  11       55.97       47.82     16.03 o 
   6   0  11        1.77       -0.54      7.20 o 
   7   0  11       23.68       13.75     12.36 o 
   8   0  11        1.96        2.69      8.97 o 
   0   1  11      114.71      114.03     13.78 o 
   1   1  11      129.76      130.88      5.59 o 
   2   1  11        1.41        7.32      4.55 o 
   3   1  11      106.70      115.19      8.54 o 
   4   1  11       67.20       59.34      9.64 o 
   5   1  11       30.30       23.20     13.15 o 
   6   1  11       10.43        7.16      5.45 o 
   7   1  11       29.34       31.69     13.69 o 
   8   1  11        0.65       -4.09      5.18 o 
   0   2  11        0.55        6.43      7.85 o 
   1   2  11       14.76       21.36     11.86 o 
   2   2  11       18.68       19.37      8.40 o 
   3   2  11       91.23       88.82     12.15 o 
   4   2  11       56.24       46.28     17.26 o 
   5   2  11       26.80        8.70      9.90 o 
   6   2  11        2.13        0.58      8.78 o 
   7   2  11        4.26       24.91      9.05 o 
   8   2  11        3.63        1.19      7.31 o 
   0   3  11      191.57      198.97     13.07 o 
   1   3  11       19.91       17.05      5.23 o 
   2   3  11      221.56      199.94     14.04 o 
   3   3  11       38.87       38.14      9.63 o 
   4   3  11       15.53        3.08      9.66 o 
   5   3  11       64.84       54.07     10.64 o 
   6   3  11       49.55       60.49     10.75 o 
   7   3  11        1.42        1.81      7.78 o 
   8   3  11        0.54       -0.27      8.62 o 
   0   4  11       16.49       12.55     10.13 o 
   1   4  11       41.95       40.09      6.22 o 
   2   4  11       56.67       56.85      9.87 o 
   3   4  11      214.45      247.36     16.43 o 
   4   4  11       31.38        6.97     12.98 o 
   5   4  11       56.87       56.18     10.75 o 
   6   4  11       22.07       30.15      9.59 o 
   7   4  11        5.64        7.70      8.01 o 
   8   4  11        2.33       10.74      9.01 o 
   0   5  11      146.08      147.32     12.32 o 
   1   5  11      325.87      318.09     12.15 o 
   2   5  11      320.93      343.42     17.75 o 
   3   5  11      102.32       99.05     13.15 o 
   4   5  11      101.80       83.77     12.61 o 
   5   5  11      105.98      125.64     14.38 o 
   6   5  11       11.36        6.78      9.36 o 
   7   5  11       18.57        4.70     12.98 o 
   0   6  11       36.46       56.63     10.98 o 
   1   6  11      380.35      397.49     13.89 o 
   2   6  11      129.29      109.38     12.08 o 
   3   6  11      231.26      196.65     15.43 o 
   4   6  11      160.73      161.72     14.13 o 
   5   6  11       20.47       13.90     12.63 o 
   6   6  11        3.73       20.17      9.12 o 
   7   6  11        9.81        3.23     10.09 o 
   0   7  11       18.54       11.36     10.63 o 
   1   7  11      500.32      493.76     15.80 o 
   2   7  11      367.66      398.29     19.81 o 
   3   7  11       42.54       52.47     10.13 o 
   4   7  11      166.33      171.46     15.10 o 
   5   7  11       47.89       48.50     11.40 o 
   6   7  11       29.06       14.40     10.94 o 
   7   7  11        6.99        2.43      8.43 o 
   0   8  11      263.63      306.87     17.57 o 
   1   8  11       63.30       61.44      8.90 o 
   2   8  11      190.88      195.87     15.65 o 
   3   8  11        1.74        2.89      6.93 o 
   4   8  11       10.75       10.74      8.78 o 
   5   8  11       68.64       54.18     11.99 o 
   6   8  11       19.77       22.33     10.55 o 
   7   8  11        6.96       12.55      8.16 o 
   0   9  11      101.59      114.04     12.84 o 
   1   9  11      246.92      228.97     13.65 o 
   2   9  11      222.90      218.34     15.89 o 
   3   9  11      131.98      146.50     14.35 o 
   4   9  11       23.55       27.38     10.94 o 
   5   9  11       18.10       26.41     10.09 o 
   6   9  11        1.81        8.82      9.32 o 
   0  10  11      228.69      237.79     18.01 o 
   1  10  11       56.75       49.44      7.45 o 
   2  10  11      108.18       97.73     13.04 o 
   3  10  11       21.04       17.71      9.05 o 
   4  10  11       22.34       20.64      9.94 o 
   5  10  11        3.83        5.50      8.01 o 
   6  10  11       17.86       25.49      9.36 o 
   0  11  11       23.60       11.01      9.28 o 
   1  11  11       84.84       85.89      9.09 o 
   2  11  11       10.14        1.69      9.70 o 
   3  11  11        8.38       14.55     11.05 o 
   4  11  11       27.72       32.77     11.17 o 
   5  11  11        2.85        0.31      6.20 o 
   6  11  11        0.53       10.89     11.24 o 
   0  12  11       36.86       43.06     10.63 o 
   1  12  11       10.22       12.71      7.11 o 
   2  12  11        8.76        5.97      7.85 o 
   3  12  11        1.53       -4.08      7.01 o 
   4  12  11        9.64        3.46      9.20 o 
   5  12  11        1.43        6.31      9.20 o 
   0  13  11        4.68       14.13      9.43 o 
   1  13  11       19.52       14.11      9.11 o 
   2  13  11       38.20       74.18     17.83 o 
   3  13  11       28.00       18.33     15.06 o 
   4  13  11       11.36       18.10      9.97 o 
   0  14  11        4.31       -1.73      7.08 o 
   1  14  11        1.28        0.93      5.26 o 
   2  14  11        4.45        0.58      8.51 o 
   3  14  11        7.12        6.74     10.16 o 
   4  14  11        5.99       -3.16      7.20 o 
   0  15  11        6.46        3.23      8.70 o 
   1  15  11        5.90        5.66      6.30 o 
   2  15  11        7.88       15.67     14.78 o 
   3  15  11        1.18        2.23      7.70 o 
   0  16  11        0.02        0.54      8.16 o 
   1  16  11        8.37       -1.20      5.57 o 
   0   0  12       80.14       77.32     10.41 o 
   1   0  12      117.15      127.88      9.76 o 
   2   0  12        5.80        6.12      8.16 o 
   3   0  12      154.48      142.10     13.63 o 
   4   0  12        5.53       13.94      8.47 o 
   5   0  12        3.42       -2.81      8.01 o 
   6   0  12        5.00        5.47      8.05 o 
   7   0  12       14.41       -1.35      9.05 o 
   0   1  12       24.90       22.13      5.92 o 
   1   1  12       15.77       18.34      3.93 o 
   2   1  12      245.40      240.91     19.89 o 
   3   1  12       13.57       22.65      6.42 o 
   4   1  12       41.81       37.00      6.71 o 
   5   1  12       21.58       11.85     11.23 o 
   6   1  12        3.86       -0.88      4.92 o 
   7   1  12        7.24        9.02      6.66 o 
   0   2  12       74.05       77.69     10.72 o 
   1   2  12       37.09       43.94      6.24 o 
   2   2  12       20.11       27.57      9.24 o 
   3   2  12       74.56       64.07     10.68 o 
   4   2  12       70.17       69.30     10.60 o 
   5   2  12       16.27       13.28     14.75 o 
   6   2  12       17.44       34.31     11.59 o 
   7   2  12        0.10       -1.00      7.01 o 
   0   3  12      147.83      122.57     13.17 o 
   1   3  12        7.25       16.72      6.00 o 
   2   3  12       89.23      106.01     11.84 o 
   3   3  12       34.50       44.91      9.55 o 
   4   3  12       20.78       33.31      7.70 o 
   5   3  12       20.79        6.89      9.13 o 
   6   3  12       10.78        6.62     10.97 o 
   7   3  12        7.73        8.51      7.97 o 
   0   4  12       47.94       41.73     10.90 o 
   1   4  12      221.54      215.96     18.74 o 
   2   4  12       34.24       27.73      9.13 o 
   3   4  12      238.25      245.86     16.09 o 
   4   4  12       46.18       42.22     10.13 o 
   5   4  12      107.79      116.62     14.38 o 
   6   4  12       10.52        2.23      7.85 o 
   7   4  12        0.57       -6.58      6.58 o 
   0   5  12       24.29       30.50      9.44 o 
   1   5  12     1395.73     1466.91     33.20 o 
   2   5  12       26.49       31.85      9.01 o 
   3   5  12      129.45      124.21     14.78 o 
   4   5  12       28.04       41.29      8.97 o 
   5   5  12        4.85        2.43      7.55 o 
   6   5  12        5.47        3.85      9.59 o 
   7   5  12        3.37       17.59     10.70 o 
   0   6  12       53.36       70.48     10.64 o 
   1   6  12      216.23      221.35     16.41 o 
   2   6  12       33.28       42.76      9.28 o 
   3   6  12      143.25      131.42     13.39 o 
   4   6  12       41.25       40.45     16.80 o 
   5   6  12        9.38       -0.15      7.93 o 
   6   6  12       60.41       40.73     12.95 o 
   7   6  12        1.69       11.74     10.89 o 
   0   7  12      169.49      181.01     14.95 o 
   1   7  12      161.66      166.68      9.88 o 
   2   7  12      154.79      166.93     13.97 o 
   3   7  12       55.89       51.02     10.63 o 
   4   7  12        8.43       21.44      9.51 o 
   5   7  12       13.36       14.78      9.28 o 
   6   7  12       11.64        0.12     10.36 o 
   7   7  12        8.12        0.31      8.93 o 
   0   8  12        0.00       -2.12      6.89 o 
   1   8  12      137.13      141.94     10.25 o 
   2   8  12       50.69       54.60     10.40 o 
   3   8  12       94.20       93.35     12.30 o 
   4   8  12       33.99       21.65     12.17 o 
   5   8  12       28.12       27.88     10.01 o 
   6   8  12       13.33        9.36      8.93 o 
   0   9  12     1016.08     1132.36     32.25 o 
   1   9  12       14.74       10.01      6.00 o 
   2   9  12       74.42       84.33     12.37 o 
   3   9  12       24.90       26.46      9.24 o 
   4   9  12       20.58       19.45     12.48 o 
   5   9  12        8.61       12.09     10.05 o 
   6   9  12        0.26        8.82     10.01 o 
   0  10  12      151.29      132.81     15.48 o 
   1  10  12        9.94        8.93      6.27 o 
   2  10  12      104.08      106.39     13.38 o 
   3  10  12        1.26        3.43      8.08 o 
   4  10  12      114.02      122.98     13.92 o 
   5  10  12        9.75       29.03      9.74 o 
   6  10  12        2.23        7.62      9.78 o 
   0  11  12        7.58        3.31     10.51 o 
   1  11  12       29.79       15.77      7.39 o 
   2  11  12       40.81       50.88     11.21 o 
   3  11  12        0.33       -1.39      6.27 o 
   4  11  12       29.23       35.78     14.10 o 
   5  11  12        4.85        4.47      9.86 o 
   0  12  12       11.66       26.68     10.93 o 
   1  12  12       17.81       12.10     18.60 o 
   2  12  12       12.67        5.16      9.55 o 
   3  12  12        9.54        8.01      8.47 o 
   4  12  12        6.30        5.27     11.09 o 
   0  13  12        0.07        3.54      9.35 o 
   1  13  12       11.69        7.13      6.65 o 
   2  13  12       22.26       13.82      9.59 o 
   3  13  12        9.93        5.74      9.47 o 
   4  13  12        3.24        2.43      7.66 o 
   0  14  12        6.70        9.12      8.55 o 
   1  14  12       18.30       21.22      8.60 o 
   2  14  12        3.08        2.12      7.24 o 
   3  14  12        8.97       21.44      9.78 o 
   0  15  12        0.26       -3.46      6.89 o 
   1  15  12       22.28       26.39      8.43 o 
   1   0  13       20.09       26.17      5.71 o 
   2   0  13       46.32       52.21     10.09 o 
   3   0  13        0.29       17.28      7.12 o 
   4   0  13       86.17       86.78     11.95 o 
   5   0  13      131.63      125.11     14.20 o 
   6   0  13        0.44       -2.27      7.04 o 
   7   0  13       27.70       29.77     11.13 o 
   0   1  13       89.08       98.12     14.10 o 
   1   1  13        0.44        5.18      4.96 o 
   2   1  13        0.21       -0.32      4.64 o 
   3   1  13       97.70       99.95      8.57 o 
   4   1  13       12.59       14.79      6.01 o 
   5   1  13        1.67       -3.81      4.32 o 
   6   1  13       14.42       11.62     10.11 o 
   7   1  13        2.40        1.99      5.77 o 
   0   2  13       31.37       11.32      9.63 o 
   1   2  13      155.99      145.13      9.27 o 
   2   2  13       37.19       30.28      8.67 o 
   3   2  13      122.49      102.82     12.89 o 
   4   2  13       41.73       41.87      9.09 o 
   5   2  13        8.31       -1.54      8.28 o 
   6   2  13        3.48        1.85      8.24 o 
   7   2  13        3.19        5.08      8.12 o 
   0   3  13      143.90      151.45     14.05 o 
   1   3  13      454.47      475.11     15.16 o 
   2   3  13       30.28       37.09      9.36 o 
   3   3  13      150.35      166.91     13.74 o 
   4   3  13       33.79       35.01     10.82 o 
   5   3  13       38.30       46.68     10.32 o 
   6   3  13       13.98        2.96      9.47 o 
   7   3  13        1.50       -5.85      7.74 o 
   0   4  13      352.93      373.23     19.34 o 
   1   4  13      762.64      800.01     19.29 o 
   2   4  13        1.58        8.01      6.78 o 
   3   4  13      230.72      224.55     15.54 o 
   4   4  13       38.62       40.25     15.52 o 
   5   4  13       15.45       12.36     10.74 o 
   6   4  13        2.53        7.58      8.12 o 
   7   4  13        3.77       -3.00      7.24 o 
   0   5  13        1.54       -4.66      9.55 o 
   1   5  13      206.40      214.41     16.23 o 
   2   5  13       74.77       93.82     13.22 o 
   3   5  13       90.86       86.21     12.34 o 
   4   5  13       13.12       18.29      9.20 o 
   5   5  13       16.92       11.59     11.24 o 
   6   5  13        9.74        5.97     10.82 o 
   7   5  13        1.08        2.31      9.39 o 
   0   6  13      315.87      340.99     19.13 o 
   1   6  13      193.84      182.57     11.08 o 
   2   6  13       54.39       78.14     12.56 o 
   3   6  13       39.11       49.96     11.09 o 
   4   6  13       27.86       40.48     11.21 o 
   5   6  13       22.98        9.78     13.05 o 
   6   6  13        0.83       -3.73      7.24 o 
   0   7  13        8.52        0.19      7.32 o 
   1   7  13      185.10      193.36     11.21 o 
   2   7  13      101.41      101.61     13.57 o 
   3   7  13       64.37       70.60     11.68 o 
   4   7  13       25.97       11.25     11.55 o 
   5   7  13       49.06       40.83     11.79 o 
   6   7  13        1.82        8.39      8.43 o 
   0   8  13       52.12       52.09     11.64 o 
   1   8  13       75.75       64.37      9.89 o 
   2   8  13       25.12       22.22      9.17 o 
   3   8  13       11.72        0.65      9.01 o 
   4   8  13        5.69        3.20      7.81 o 
   5   8  13        8.03       -3.39      7.12 o 
   6   8  13       28.53       24.72     11.67 o 
   0   9  13        0.02       -4.58      7.04 o 
   1   9  13       23.97       10.09      7.26 o 
   2   9  13       26.58       35.62     10.98 o 
   3   9  13        5.92       10.24     10.01 o 
   4   9  13       46.22       45.73     11.40 o 
   5   9  13        0.87       -6.16      6.74 o 
   0  10  13       77.53       95.32     13.84 o 
   1  10  13        0.34        1.06      6.05 o 
   2  10  13       98.03       92.19     15.61 o 
   3  10  13       15.85        2.96     10.01 o 
   4  10  13       14.43       13.17      8.20 o 
   5  10  13        1.16       -2.50      6.89 o 
   0  11  13       35.74       34.24     10.32 o 
   1  11  13        1.92        9.12      6.49 o 
   2  11  13       42.07       50.88     11.29 o 
   3  11  13       22.90       29.69      9.47 o 
   4  11  13        7.44        5.81     10.28 o 
   0  12  13        1.32       13.40      8.39 o 
   1  12  13        5.79       11.35      5.64 o 
   2  12  13       11.11       26.68      8.70 o 
   3  12  13        8.87       -0.42      9.93 o 
   4  12  13        4.57       -1.58      6.58 o 
   0  13  13       21.10       21.76      9.28 o 
   1  13  13        8.18        4.99      6.48 o 
   2  13  13       11.72        8.47     13.28 o 
   3  13  13        4.69        0.23      8.66 o 
   0  14  13        4.25        1.73      7.04 o 
   1  14  13        5.90        2.59      6.22 o 
   2  14  13        1.83        8.47      8.62 o 
   0   0  14      285.04      250.34     16.45 o 
   1   0  14      155.08      164.84      9.53 o 
   2   0  14       25.83       35.59      8.32 o 
   3   0  14       49.62       46.16      9.67 o 
   4   0  14       70.64       78.43     12.80 o 
   5   0  14        1.17        5.62      9.12 o 
   6   0  14        3.85        3.85      7.16 o 
   7   0  14        3.85       14.01     10.01 o 
   0   1  14      207.36      192.78     11.09 o 
   1   1  14       11.65       19.52      4.70 o 
   2   1  14      148.81      119.12     10.81 o 
   3   1  14       15.34       11.25      6.58 o 
   4   1  14       35.85       41.05      8.31 o 
   5   1  14       22.80       20.91      7.32 o 
   6   1  14        5.87       -0.93      5.47 o 
   7   1  14        3.01        6.56      9.03 o 
   0   2  14        5.90       -7.12      7.12 o 
   1   2  14      195.86      207.03     19.03 o 
   2   2  14       12.52        9.90     12.71 o 
   3   2  14      141.64      150.54     13.24 o 
   4   2  14        6.82        9.20     10.36 o 
   5   2  14       20.70       19.06     17.33 o 
   6   2  14       10.54       11.86     10.24 o 
   0   3  14        8.86        3.23      8.05 o 
   1   3  14      557.34      609.49     17.32 o 
   2   3  14      133.64      134.79     12.85 o 
   3   3  14      276.70      278.31     18.37 o 
   4   3  14       37.35       54.62     11.05 o 
   5   3  14        7.93        3.23      9.24 o 
   6   3  14       12.61        0.77      9.47 o 
   0   4  14        0.56        1.00      6.24 o 
   1   4  14      222.00      218.61     11.85 o 
   2   4  14       50.30       57.91     10.87 o 
   3   4  14       89.46      116.82     13.22 o 
   4   4  14       12.43        3.85      9.20 o 
   5   4  14       20.23       18.44     12.59 o 
   6   4  14        2.12        1.69      6.97 o 
   0   5  14        1.12        6.51      8.01 o 
   1   5  14       47.70       37.72      7.58 o 
   2   5  14       10.00        7.39      6.85 o 
   3   5  14       92.07      106.95     13.92 o 
   4   5  14        4.65        8.01      9.16 o 
   5   5  14       33.57       22.95     13.52 o 
   6   5  14        2.62       -1.62      8.43 o 
   0   6  14        3.48        0.38      6.97 o 
   1   6  14       53.02       53.39      7.39 o 
   2   6  14       25.08       21.45     10.13 o 
   3   6  14       84.50       76.98     12.76 o 
   4   6  14        7.33       -3.31      6.70 o 
   5   6  14       10.58       12.86     12.59 o 
   6   6  14        0.25       -4.85      6.12 o 
   0   7  14       10.80       -2.35      7.28 o 
   1   7  14       14.42       17.82      6.01 o 
   2   7  14       16.65       12.67     10.13 o 
   3   7  14        0.76        5.97      9.59 o 
   4   7  14        6.33       -0.92      7.62 o 
   5   7  14       21.64        0.65      8.09 o 
   6   7  14        6.15        1.00      7.81 o 
   0   8  14        8.99       19.10      9.70 o 
   1   8  14       11.94        4.33      7.94 o 
   2   8  14       90.61       76.56     13.84 o 
   3   8  14        0.62       -1.66      5.93 o 
   4   8  14        1.13        4.81      8.58 o 
   5   8  14        0.97       -6.27      6.27 o 
   0   9  14       33.88       36.05     11.02 o 
   1   9  14        1.69        6.63      5.45 o 
   2   9  14       51.90       45.11     11.87 o 
   3   9  14        5.80        7.28     10.28 o 
   4   9  14        6.95        8.55     12.20 o 
   5   9  14        7.05        5.51      8.12 o 
   0  10  14        4.96        8.20      9.93 o 
   1  10  14       20.17       13.37      7.82 o 
   2  10  14       17.60       14.02     10.86 o 
   3  10  14       10.61       -0.85      9.63 o 
   4  10  14        5.73        2.89      8.89 o 
   0  11  14       28.94       24.19     10.90 o 
   1  11  14        7.08        3.36      5.82 o 
   2  11  14       46.24       55.97     13.44 o 
   3  11  14        9.35        7.47     10.82 o 
   4  11  14       26.49       40.43     11.75 o 
   0  12  14       20.98       16.06     12.51 o 
   1  12  14        7.51        3.03      6.25 o 
   2  12  14       14.35       14.36      9.59 o 
   3  12  14        5.96       19.40      9.55 o 
   0  13  14        3.51       -3.35      7.62 o 
   1  13  14        2.62       -4.51      4.51 o 
   2  13  14        5.48        1.92      7.74 o 
   1   0  15        0.55       -3.81      4.97 o 
   2   0  15       19.39       31.46     10.36 o 
   3   0  15       10.47        3.23      9.78 o 
   4   0  15        6.85       -0.73      7.55 o 
   5   0  15        1.52       -0.89      6.39 o 
   6   0  15        3.38        2.35      8.78 o 
   0   1  15       94.12       92.14     10.15 o 
   1   1  15      257.62      244.01      8.87 o 
   2   1  15      107.01      106.76      9.71 o 
   3   1  15       16.35       19.76      9.03 o 
   4   1  15       12.77       18.25      7.06 o 
   5   1  15       29.98       11.83      8.18 o 
   6   1  15       13.98       10.92      8.09 o 
   0   2  15        0.73       18.90      7.78 o 
   1   2  15       81.02       78.15      8.12 o 
   2   2  15      239.38      266.29     18.05 o 
   3   2  15      190.05      180.88     16.06 o 
   4   2  15       76.70       81.90     13.34 o 
   5   2  15       44.82       46.88     10.59 o 
   6   2  15       29.86       31.73     13.13 o 
   0   3  15        4.56       -1.35      6.35 o 
   1   3  15       23.08       20.24      7.81 o 
   2   3  15       32.93       34.16      9.98 o 
   3   3  15       61.03       67.36     11.48 o 
   4   3  15       12.46       31.61      9.86 o 
   5   3  15       21.12       13.32     15.17 o 
   6   3  15       10.44       17.21      9.86 o 
   0   4  15       43.61       46.96     11.75 o 
   1   4  15       26.90       28.22      7.74 o 
   2   4  15       12.70        2.73      8.59 o 
   3   4  15       48.66       37.83     14.60 o 
   4   4  15       12.34        2.58      8.78 o 
   5   4  15       10.29        6.20      9.28 o 
   6   4  15        1.73        0.62      7.81 o 
   0   5  15      106.81       96.72     13.15 o 
   1   5  15       10.50       14.75      8.45 o 
   2   5  15       23.08       27.69     12.21 o 
   3   5  15       39.29       44.34     10.21 o 
   4   5  15        0.04        2.04      7.89 o 
   5   5  15        8.11       24.10      9.32 o 
   0   6  15      190.24      179.77     16.80 o 
   1   6  15       19.20       17.07      9.13 o 
   2   6  15        4.92        2.27      8.16 o 
   3   6  15       17.13       15.36      9.16 o 
   4   6  15        6.02       -0.89      8.74 o 
   5   6  15        3.35       12.43      7.47 o 
   0   7  15       60.49       76.29     12.83 o 
   1   7  15        7.67        1.65      5.48 o 
   2   7  15        5.47       -1.81      8.20 o 
   3   7  15       16.48       19.83      8.24 o 
   4   7  15       16.20       25.68      9.39 o 
   5   7  15        6.19        0.46      8.12 o 
   0   8  15        7.54       -1.04      7.20 o 
   1   8  15       29.56       41.65     10.09 o 
   2   8  15       13.84       16.06     11.67 o 
   3   8  15        5.33       -2.23      7.97 o 
   4   8  15        6.98        7.08     10.01 o 
   5   8  15        5.63        9.47     10.32 o 
   0   9  15        4.72        1.73      7.62 o 
   1   9  15        7.94       14.33      6.61 o 
   2   9  15        9.53        2.73      8.55 o 
   3   9  15       11.75        6.74      9.39 o 
   4   9  15       14.35       27.03      8.89 o 
   0  10  15        1.01       -1.46      7.39 o 
   1  10  15        5.34        4.13      5.55 o 
   2  10  15       13.21        0.12      9.24 o 
   3  10  15       28.82       43.98     10.78 o 
   4  10  15        3.69       13.70     10.51 o 
   0  11  15        4.01        4.54      8.55 o 
   1  11  15        7.09       -1.42      5.33 o 
   2  11  15       22.66       28.84     12.40 o 
   3  11  15        1.69       -5.85      5.85 o 
   0  12  15        2.55       -6.39      6.39 o 
   1  12  15       12.02        5.56      7.71 o 
   2  12  15       23.13       46.75     11.13 o 
   0   0  16      175.40      193.78     15.98 o 
   1   0  16       53.38       39.56      8.90 o 
   2   0  16        4.08        0.12      8.58 o 
   3   0  16      108.54      100.88     13.81 o 
   4   0  16        1.02       -5.81      5.81 o 
   5   0  16       18.20       22.76      9.63 o 
   0   1  16       78.69       68.51      7.99 o 
   1   1  16      110.10       97.55      6.92 o 
   2   1  16        1.19       -0.61      4.85 o 
   3   1  16        6.95       12.53      6.16 o 
   4   1  16       35.64       45.54      8.66 o 
   5   1  16       77.64       83.93     10.46 o 
   0   2  16      117.19      113.98     14.23 o 
   1   2  16       22.61       23.87      7.82 o 
   2   2  16       84.75       72.89     12.14 o 
   3   2  16       51.49       61.87     18.22 o 
   4   2  16       24.68       34.85     11.01 o 
   5   2  16       16.62       18.48      9.93 o 
   0   3  16        7.56        7.28      9.32 o 
   1   3  16       46.79       42.85     21.79 o 
   2   3  16        0.16        0.81      8.58 o 
   3   3  16        8.43        1.23      7.66 o 
   4   3  16       17.97       22.87     11.01 o 
   5   3  16       10.12        9.62      9.12 o 
   0   4  16       10.68       21.64      8.59 o 
   1   4  16       51.94       37.52      7.83 o 
   2   4  16       13.89       20.68      8.43 o 
   3   4  16       27.80       11.94      9.70 o 
   4   4  16        5.67        2.00      8.12 o 
   5   4  16       13.26        1.50      9.32 o 
   0   5  16        3.60       13.67      9.09 o 
   1   5  16        5.01        7.34      5.68 o 
   2   5  16       76.70       75.70     17.73 o 
   3   5  16       11.92        3.50     11.13 o 
   4   5  16        3.31        2.73      7.97 o 
   5   5  16        6.06       13.74     10.36 o 
   0   6  16       19.34       23.64     10.09 o 
   1   6  16        0.50       -4.24      4.24 o 
   2   6  16        1.30        0.27      8.51 o 
   3   6  16        0.69        3.73      6.74 o 
   4   6  16        5.57       -2.23      8.43 o 
   5   6  16        9.77        4.27     11.28 o 
   0   7  16        6.98        7.66      9.86 o 
   1   7  16       11.40       10.29      6.62 o 
   2   7  16        3.00        3.12      7.81 o 
   3   7  16       10.68       18.98      8.47 o 
   4   7  16        7.44        9.16      9.01 o 
   0   8  16        4.88        3.62      7.74 o 
   1   8  16        8.86        4.41      5.19 o 
   2   8  16        4.03       -0.69      9.47 o 
   3   8  16        3.69        4.70      6.66 o 
   4   8  16        0.76        6.51      8.51 o 
   0   9  16        3.06        9.32      9.28 o 
   1   9  16        0.20       -3.08      4.40 o 
   2   9  16        0.29        4.20      8.93 o 
   3   9  16       13.87        0.04      9.05 o 
   0  10  16        3.42       -6.43      7.16 o 
   1  10  16        6.81        4.09      7.05 o 
   2  10  16        1.07       -0.15      7.28 o 
   0  11  16       53.18       62.18     12.98 o 
   1  11  16        5.80        4.15      6.51 o 
   1   0  17        0.20        4.27      5.80 o 
   2   0  17        0.47        0.77      7.66 o 
   3   0  17       35.72       49.11     11.32 o 
   4   0  17      102.61       80.92     15.42 o 
   5   0  17       17.54       19.91     11.13 o 
   0   1  17        2.85       11.48      6.48 o 
   1   1  17       43.31       43.30      5.68 o 
   2   1  17        2.07        4.75      5.37 o 
   3   1  17       22.26       19.23      6.98 o 
   4   1  17       21.84       23.34     11.32 o 
   5   1  17       23.47       15.05      8.60 o 
   0   2  17       17.28       37.77      8.66 o 
   1   2  17        0.77        1.67      5.01 o 
   2   2  17       18.00       10.01      8.05 o 
   3   2  17       28.47       15.64     12.98 o 
   4   2  17        6.99       10.28     11.20 o 
   5   2  17        4.66        3.77      8.05 o 
   0   3  17        0.35       -5.20      5.20 o 
   1   3  17       15.80       16.36      7.44 o 
   2   3  17        4.75        2.08      7.04 o 
   3   3  17        6.07        1.08      8.78 o 
   4   3  17       75.05       89.17     14.49 o 
   0   4  17        2.54        6.04      8.47 o 
   1   4  17       25.75       24.14      7.14 o 
   2   4  17       14.79       14.86     11.67 o 
   3   4  17        0.33       -5.97      6.01 o 
   4   4  17        8.99        6.89      9.89 o 
   0   5  17       17.69       20.79      9.97 o 
   1   5  17       18.54       11.85      7.55 o 
   2   5  17        3.69       -2.77      7.62 o 
   3   5  17       18.60       28.42     12.32 o 
   4   5  17        1.93       -0.96      8.62 o 
   0   6  17        5.98        9.66     10.05 o 
   1   6  17        1.50        0.65      7.14 o 
   2   6  17       17.20        7.70     10.01 o 
   3   6  17        1.27        0.38      7.01 o 
   4   6  17        2.03       -4.47      7.39 o 
   0   7  17        0.06       -2.43      7.89 o 
   1   7  17        5.28        0.59      7.53 o 
   2   7  17        2.94        4.16      8.51 o 
   3   7  17        0.38       -2.93      7.20 o 
   0   8  17        1.70        2.35      8.55 o 
   1   8  17        0.19        8.92      6.97 o 
   2   8  17        7.53        6.31      9.09 o 
   3   8  17        1.30        0.96      7.93 o 
   0   9  17       26.73       55.95     12.59 o 
   1   9  17        3.00       -1.02      5.76 o 
   2   9  17        8.39       11.20      8.35 o 
   0  10  17       48.05       40.79     12.83 o 
   0   0  18       17.41       17.40     11.71 o 
   1   0  18        2.90       -0.13      5.35 o 
   2   0  18       30.33       21.26      9.90 o 
   3   0  18        1.40        1.54      8.74 o 
   4   0  18        0.82        1.89      7.62 o 
   0   1  18        0.69       -4.10      4.10 o 
   1   1  18        1.77        3.09      3.77 o 
   2   1  18        3.39        8.53     12.84 o 
   3   1  18        7.08       14.25      9.61 o 
   4   1  18        3.51       -2.62      5.31 o 
   0   2  18        3.34       15.90      8.74 o 
   1   2  18        6.21        3.32      7.48 o 
   2   2  18       26.81       38.24     10.21 o 
   3   2  18       15.90        4.47     10.74 o 
   4   2  18        1.27        3.27      8.08 o 
   0   3  18        2.02       -6.47      6.47 o 
   1   3  18        3.45        4.38      5.09 o 
   2   3  18       15.62       15.09     10.40 o 
   3   3  18        5.79        4.54      9.59 o 
   0   4  18        3.73       -1.12      7.20 o 
   1   4  18        0.33        2.79      5.49 o 
   2   4  18        9.61       -6.58      7.55 o 
   3   4  18        9.26        8.59     13.82 o 
   0   5  18        0.73       -2.50      6.27 o 
   1   5  18       11.29        1.35      5.59 o 
   2   5  18        1.64        5.43      9.78 o 
   3   5  18        3.88       -1.08      7.70 o 
   0   6  18        2.18       -0.12      7.12 o 
   1   6  18        1.99       -0.45      4.61 o 
   2   6  18        4.26        4.93     10.05 o 
   0   7  18        1.03       -6.20      6.20 o 
   1   7  18        4.36        1.37      8.01 o 
   2   7  18        2.82       -2.12      7.51 o 
   0   8  18       19.45       52.91     11.67 o 
   1   0  19        0.45        7.40      5.97 o 
   2   0  19       18.12        5.66     10.86 o 
   0   1  19        2.97        2.30      5.62 o 
   1   1  19        1.61       -0.87      3.45 o 
   2   1  19        2.23        5.39      5.79 o 
   0   2  19        0.79       -0.12      7.81 o 
   1   2  19        3.28        1.79      5.38 o 
   2   2  19        7.02        5.58     10.36 o 
   0   3  19       14.17       23.95      9.93 o 
   1   3  19       20.30       15.01      9.08 o 
   2   3  19        2.51       10.86      8.93 o 
   0   4  19        0.18        4.93      8.24 o 
   1   4  19        1.75        1.73      4.74 o 
   2   4  19       13.99       27.37     14.55 o 
   0   5  19        5.68       10.32     10.32 o 
   1   5  19        0.55       -2.66      4.71 o 
                                                 
